# Supplementary material for: An Infection-Tolerant Mammalian Reservoir for Several Zoonotic Agents Broadly Counters the Inflammatory Effects of Endotoxin
Source: mBio. 2021 Apr 13;12(2):e00588-21. doi: 10.1128/mBio.00588-21 (PMC8092257; doi:10.1128/mBio.00588-21)
Supplement: TABLE S1 [file mBio.00588-21_st001.xlsx]

## Sheet: Sheet1
Table S1. Tryptophan metabolites in plasma of P. leucopus and M. musculus with or without (control) LPS treatment as log10-transformed peak areas and kynurenine/tryptophan ratio
	Control									LPS
Peromyscus leucopus	22275	22277	22279	22282	22315	22321	22335	22341		22258	22278	22281	22284	22289	22292	22316	22319	22325	22327	22332	22339	mean control	mean LPS	fold change	t-test p value
Sex	F	F	F	F	M	M	M	M		F	F	F	F	F	F	M	M	M	M	M	M
Tryptophan	7.39441	7.20898	7.2078	7.15471	7.22802	7.42108	7.40795	7.2842		7.07608	7.17761	6.96412	7.12204	7.3428	7.2365	7.02012	7.13248	6.99356	6.95207	7.20028	7.08123	7.2884	7.10824	0.660458	0.00264157
Kynurenine	5.22948	5.06348	5.09737	4.9767	5.34057	5.52409	5.402	5.59007		5.21662	5.35477	5.06827	5.30339	5.3145	5.30167	5.5301	5.48121	5.31786	5.24796	5.33063	5.61129	5.27797	5.33986	1.15315	0.460014
5-Hydroxytryptophan_01	4.06337	3.34967	3.18667	4.15827	3.85248	4.00462	3.84948	4.18364		3.68851	3.94438	3.24674	3.26881	3.92891	4.21777	3.51799	3.28035	1.60206	3.18213	4.32201	3.33325	3.83103	3.46108	0.426629	0.192496
5-Hydroxytryptophan_02	4.53428	4.21376	4.43631	4.66357	2.80821	4.51779	4.64434	4.45969		4.1593	3.93757	4.15631	3.62428	4.5808	4.32691	4.34408	3.7905	3.84086	4.40797	4.61465	3.72803	4.28474	4.12594	0.693736	0.463459
Kynurenic acid	4.85945	3.26553	4.33907	3.4283	4.69155	4.86113	3.94606	4.9633		3.26998	4.13915	4.14956	3.09342	4.336	4.48362	4.73379	4.92888	4.81445	4.83068	4.79044	4.5763	4.2943	4.34552	1.12518	0.86114
Xanthurenic acid	4.47043	3.61034	4.08892	2.76268	3.60531	3.25334	3.61763	4.12071		3.75974	3.39533	3.39915	3.58928	3.85382	4.00578	3.76425	3.08243	3.94146	3.6467	3.81598	3.3604	3.69117	3.63453	0.877727	0.759275
Anthranilic acid	4.83004	4.78186	4.73723	4.72229	4.69833	4.90998	4.79107	4.88649		4.52017	4.39981	4.47841	4.76656	4.63349	4.40233	4.88517	4.75074	4.62416	4.51282	4.79788	4.82204	4.79466	4.6328	0.688869	0.0216298
Serotonin	5.41293	5.15897	5.44182	4.66884	4.82557	5.13208	5.40558	5.04184		4.52324	4.71326	4.9743	5.38475	5.35074	4.12885	4.86859	4.66053	4.99761	3.90655	4.37098	4.16319	5.13595	4.67022	0.342187	0.0228409
N-Acetylserotonin	5.45252	5.42408	5.43027	5.41899	5.45418	5.43782	5.42435	5.40477		5.38819	5.42916	5.42791	5.42542	5.4081	5.39921	5.4022	5.43686	5.39648	5.41656	5.4395	5.42588	5.43087	5.41629	0.966979	0.0751194
Indoleacetic acid	4.61336	4.46112	4.65415	4.55371	4.40885	4.69242	4.71002	4.41447		3.70234	4.56394	3.87679	4.27441	4.0786	3.77107	3.9154	3.89076	3.86255	3.32346	3.79365	4.01766	4.56351	3.92255	0.228581	2.52872e-05
Indolepropionic acid	5.36022	5.4578	5.60743	5.52633	4.95824	5.77785	5.6612	5.29524		4.00996	5.03128	4.26278	4.65883	4.36498	4.48729	4.51541	4.42539	4.09719	4.43133	4.73895	4.65665	5.45554	4.47334	0.104183	2.76282e-07
C-glycosyltryptophan	5.21439	5.30995	5.18862	5.39242	5.17811	5.38078	5.35295	5.19138		4.96171	5.08327	4.72585	5.41557	5.49352	5.05402	5.19267	5.24017	4.95721	5.13027	5.20904	5.29652	5.27608	5.14665	0.74229	0.122044
N-Acetyl-tryptophan	5.11247	4.86862	5.0271	4.82058	4.86205	5.16381	5.21289	4.93019		5.48171	5.4741	5.16107	5.26459	5.63992	5.51187	4.89097	5.36225	4.85602	5.54282	5.19733	5.37996	4.99971	5.31355	2.05985	0.00526506
N-Acetyl kynurenine	5.00373	4.8816	4.73517	4.64498	4.93054	5.16952	4.95448	5.4371		5.23677	5.31453	5.05826	5.23915	5.29671	5.0945	5.46483	5.50343	5.31051	5.57375	5.18837	5.54039	4.96964	5.31843	2.23252	0.00146938
5-Hydroxy indole acetate	4.89618	4.78233	4.82348	4.79078	4.71267	4.76154	4.66327	4.86033		4.09513	4.70603	4.37431	4.04681	4.34694	4.15333	4.71207	4.32212	4.06307	4.22675	4.46901	3.91418	4.78632	4.28581	0.315856	4.08877e-05
Melatonin	4.25857	4.15439	4.10609	4.14999	4.19042	4.16002	4.12616	4.06024		4.13862	4.12159	4.17368	4.18024	4.08293	4.16569	4.1697	4.11177	4.14712	4.08856	4.16997	4.13264	4.15073	4.14021	0.976056	0.614464
Kynurnine/tryptophan	0.00684011	0.00715323	0.00775475	0.00663729	0.0129584	0.0126768	0.00986392	0.0202242		0.0138211	0.015037	0.0127103	0.0151828	0.00936932	0.0116188	0.0323578	0.0223216	0.021101	0.0197647	0.0135007	0.0338885	0.0105136	0.0183895	1.74911	0.0210437
Mus musculus	102	120	F1_01	F3_02	106	115	116	M4_04		101	103	104	105	118	F3_03	107	108	109	M2_05	M4_06	M4_07	mean control	mean LPS	fold change	t-test p value
Sex	F	F	F	F	M	M	M	M		F	F	F	F	F	F	M	M	M	M	M	M
Tryptophan	7.37838	7.33388	7.29734	7.30216	7.20256	6.98791	6.70539	7.15469		7.39065	7.34607	7.2792	7.29786	7.33362	7.33342	7.26815	7.23722	7.25136	7.34957	7.21696	7.24499	7.17029	7.29576	1.33496	0.0770784
Kynurenine	5.28087	5.31871	5.34852	5.20295	5.13449	5.11992	5.22284	5.12264		5.54679	5.39857	5.34468	5.34855	5.54571	5.56063	4.97165	5.11897	5.0614	5.14971	5.07122	5.0248	5.21887	5.26189	1.10414	0.609302
5-Hydroxytryptophan_01	2.84757	4.04139	4.62379	3.88739	3.65244	5.09138	5.5385	4.11647		4.06367	3.96904	4.16304	4.14913	4.03671	3.90325	3.89465	3.43664	3.83052	4.39044	4.1085	3.32797	4.22487	3.93946	0.518318	0.293601
5-Hydroxytryptophan_02	4.82989	4.77928	4.98929	4.53025	4.50514	5.37065	5.58835	4.44857		4.6485	4.55182	4.75523	4.67282	4.79201	4.56372	4.2097	4.17975	4.49104	4.7587	4.92829	3.72941	4.88018	4.52342	0.439785	0.0482804
Kynurenic acid	4.14891	4.17846	4.60418	4.44086	4.51112	4.37016	3.51428	4.45225		4.69391	4.52992	4.45388	4.57448	4.36586	4.44804	4.31929	4.36894	4.21548	4.74686	3.99185	4.30138	4.27753	4.41749	1.38027	0.270676
Xanthurenic acid	4.43527	3.44091	4.30732	4.1771	4.34209	3.96303	3.36229	4.25527		4.28411	3.96289	4.30692	3.70851	4.04875	4.02825	3.83651	2.90741	3.82718	3.12483	3.99145	4.14476	4.03541	3.84763	0.648961	0.344407
Anthranilic acid	4.19429	3.72032	4.29702	4.06408	4.11344	4.08185	4.0381	4.21075		4.30123	3.96199	4.36968	4.43615	4.12982	4.3814	4.06006	4.16301	3.29314	4.31744	3.95521	4.02185	4.08998	4.11591	1.06153	0.832532
Serotonin	5.35139	4.66836	2.233	3.99944	4.05057	2.49831	3.27761	4.05115		3.11826	3.67761	4.24783	3.99374	4.0703	4.38146	3.88913	3.09726	4.2925	3.57944	2.94201	2.89098	3.76623	3.68171	0.823156	0.815897
N-Acetylserotonin	5.42875	5.43059	5.43029	5.42123	5.45661	5.32955	5.33335	5.43521		5.43174	5.43337	5.43156	5.42113	5.42095	5.46942	5.41738	5.42633	5.425	5.43622	5.41517	5.41895	5.4082	5.42894	1.04891	0.176104
Indoleacetic acid	4.71359	4.48657	4.52567	4.53734	4.17447	3.80065	4.01549	3.95703		4.41757	4.35042	4.4205	4.43737	4.45106	4.45091	3.91551	3.98789	4.07343	4.0855	3.77313	3.94685	4.27635	4.19251	0.824444	0.529034
Indolepropionic acid	5.28912	5.0763	5.16298	5.24251	4.8692	4.37789	4.553	4.45068		4.94288	5.00114	4.95639	5.10374	5.04133	4.97107	4.48423	4.44827	4.65483	4.51049	4.44001	4.75017	4.87771	4.77538	0.790078	0.472368
C-glycosyltryptophan	5.58413	5.57155	5.5184	5.37031	5.30753	5.30225	5.24101	5.25899		5.09256	5.08386	5.30206	5.06668	5.2455	5.11373	5.2103	5.01831	5.08746	4.82355	5.19326	5.28335	5.39427	5.12672	0.540065	0.000428176
N-Acetyl-tryptophan	5.37509	5.15347	5.29334	5.2709	4.98748	5.00939	4.68237	4.98643		5.55664	5.42888	5.43764	5.35704	5.33049	5.39687	5.01852	5.03536	5.16719	5.23929	5.09165	5.12263	5.09481	5.26518	1.48039	0.0743765
N-Acetyl kynurenine	4.88947	4.80776	4.98305	4.86679	4.558	4.56644	4.45761	4.64384		5.24957	5.07098	5.07719	5.03116	5.15531	5.19359	4.31304	4.54321	4.52938	4.68474	4.56213	4.42799	4.72162	4.81986	1.25383	0.468233
5-Hydroxy indole acetate	4.7364	4.58848	4.75599	4.67671	4.56454	4.36322	4.0574	4.28522		4.64959	4.36541	4.49971	5.07991	4.1211	4.64676	3.71809	3.82432	3.95928	3.91861	4.0585	3.82718	4.5035	4.22237	0.523451	0.108094
Melatonin	4.15436	4.11434	4.05162	4.18614	4.18458	4.03286	4.17791	4.14414		4.15039	4.17748	4.21717	4.17707	4.20485	4.1451	4.12411	4.11823	4.12103	4.16014	4.13912	4.09878	4.13074	4.15279	1.05208	0.315195
Kynurnine/tryptophan	0.00798912	0.00965671	0.0112506	0.00795764	0.00854921	0.0135522	0.0329196	0.00928862		0.0143265	0.0112851	0.0116272	0.011238	0.0162962	0.0168737	0.00505241	0.00761632	0.00645716	0.00631165	0.00714914	0.00602287	0.0126455	0.0100214	0.792486	0.364084
