# Supplementary material for: An Infection-Tolerant Mammalian Reservoir for Several Zoonotic Agents Broadly Counters the Inflammatory Effects of Endotoxin
Source: mBio. 2021 Apr 13;12(2):e00588-21. doi: 10.1128/mBio.00588-21 (PMC8092257; doi:10.1128/mBio.00588-21)
Supplement: TABLE S2 [file mBio.00588-21_st002.xlsx]

## Sheet: sex diff.
Table S2. Genes differentially expressed after LPS treatment between female and male P. leucopus in blood and spleen
Blood LPS					Blood control					Spleen LPS
accession	gene	blood LPS	Fold change	FDR p-value	accession	gene	blood control	Fold change	FDR p-value	accession	gene	spleen LPS	Fold change	FDR p-value
XM_028888689.1	Zzef1	1.67	1042.81	0.00237	XM_028874737.1	Prg4	42.87	6804.79	0.000361	XR_003735732.1	Adipor2	3.09	4619.87	5.55e-05
XM_028854130.1	Kdm6a	3.28	1021.54	0.00158	XM_028884676.1	Prrc2b	4.98	2934.69	0.000998	XM_028858810.1	Tfip11	3.29	3696.27	1.14e-05
XM_028877208.1	Jmjd1c	2.09	1017.3	0.00263	XM_028876680.1	Arel1	4.36	1318.78	0.01	XM_028857773.1	Lpar1	1.1	1300.61	0.00033
XR_003735732.1	Adipor2	3.81	826.3	0.02	XM_028863820.1	Iars	4.92	1185.83	0.02	XM_028854407.1	LOC114681120	1.17	836.67	0.00965
XR_003736827.1	Xist (LOC114708611)	22.51	627.59	0	XM_028879137.1	Fubp1	2.77	1081.53	0.02	XR_003736827.1	Xist (LOC114708611)	45.13	590.33	0
XM_028872572.1	Septin7	4.55	622.57	0.01	XM_028859872.1	Hnrnpul1	5.05	987.96	0.04	XM_028885014.1	Tff2	9.5	14.13	0.01
XM_028856218.1	LOC114682368	2.2	594.82	0.01	XR_003736827.1	Xist (LOC114708611)	36.92	981.32	0	XM_028880146.1	Otog	1.89	6.13	0.01
XM_028857194.1	Ubr5	1.08	559.27	0.01	XM_028882900.1	Myof	2.69	939.39	0.04	XM_028861007.1	Gp1ba	43.11	2.91	0.00348
XM_028875728.1	Mbtps1	2.12	514.6	0.02	XM_028886553.1	Trappc8	3.04	881.86	0.04	XM_028888744.1	Fbxo39	11.59	2.58	0.02
XM_028880876.1	Ankrd11	0.9	487.34	0.02	XM_028887862.1	Itgb1	3.75	818.45	0.03	XM_028890601.1	Mbnl1	10.17	2.04	0.02
XM_028878248.1	Mtmr4	1.22	477.1	0.04	XM_028876596.1	Zc3h11a	2.92	757.33	0.04	XM_028884620.1	Rgs2	36.39	-1.72	0.04
XM_028885812.1	Pitpnm2	1.14	469.58	0.02	XM_028891460.1	Klhl17	4.74	744.1	0.04	XM_028873432.1	Picalm	41.74	-1.78	0.04
XM_028873422.1	Rasgrp3	1.45	455.09	0.03	XM_028875315.1	Fam43b	5.78	111.65	0.01	XM_028893766.1	Anxa1	52.34	-1.84	0.00639
XM_028893826.1	Tomm40	4.96	431.83	0.02	XM_028872367.1	Msr1	5.02	93.47	0.02	XM_028892582.1	Birc5	31.19	-2.73	0.02
XM_028859573.1	Sipa1l3	1.01	430.13	0.03	XR_003736344.1	LOC114705024	10.62	72.63	0.04	XM_028859394.1	Glrx5	100.23	-2.87	0.04
XM_028853918.1	Tsc2	1.3	400.05	0.03	XM_028861029.1	H2-DMa	14.1	60.55	0.04	XM_028867842.1	Cdr2	29.56	-3.11	0.03
XM_028892301.1	Pex5	2.22	376.56	0.02	XM_028867331.1	Lrrc8b	1.99	57.69	0.04	XM_028884304.1	Ms4a3	15.96	-3.22	0.01
XM_028878946.1	Ambra1	1.26	363.25	0.03	XM_028868565.1	Ptgis	7.97	43.52	0.01	XM_028877913.1	Cat	111.13	-3.25	0.03
XM_028867184.1	Golim4	1.38	342.16	0.04	XM_028882356.1	Evc	5.03	41.08	0.02	XM_028875917.1	Ddx3x	29.72	-3.3	0
XM_028889988.1	Extl3	0.97	340.8	0.03	XM_028855524.1	Rnf41	4.39	34.04	0.02	XM_028854261.1	Ranbp10	64.18	-3.39	0.04
XM_028869682.1	Heatr5a	0.77	328.06	0.04	XM_028889747.1	Gga3	7.23	26.04	0.00422	XM_028882602.1	Slc25a39	151.29	-3.58	0.01
XM_028855906.1	Kat5	2.3	301.11	0.04	XM_028874738.1	Prg4	30.29	20.13	0.02	XM_028883198.1	LOC114702707	52.94	-3.6	0.02
XM_028875315.1	Fam43b	13.69	222.53	5.97e-05	XM_028888879.1	Vsig4	36.87	18.22	0.000278	XM_028877289.1	Tent5c	31.09	-3.68	0.04
XM_028890997.1	Tns3	1.98	212.41	0.00237	XM_028891607.1	Serpinb2	38.34	16.41	0.000915	XM_028889819.1	Urod	75.48	-3.77	0.02
XM_028882900.1	Myof	1.35	117.84	0.01	XM_028862632.1	LOC114688009	30.36	12.63	0.00329	XM_028876534.1	Tmcc2	14.47	-3.91	0.03
XM_028860252.1	Dffb	2.29	108.62	0.02	XM_028870030.1	Fn1	238.7	7.98	0.02	XM_028883976.1	Fam214b	20.36	-3.97	0.02
XM_028881051.1	Clcn3	1.23	76.16	0.03	XM_028863631.1	LOC114689267	75.55	-4.34	0.04	XM_028889307.1	Mkrn1	177.32	-4	0.02
XM_028864513.1	Ythdf3	1.34	71.39	0.00718	XM_028856593.1	Fech	484.68	-5.29	0.03	XM_028869180.1	Ppp6r2	1.6	-4.17	0.04
XM_028874886.1	Prune2	0.61	51.7	0.03	XM_028855654.1	Hectd4	5.45	-5.42	0.00329	XM_028856593.1	Fech	56.51	-4.42	0.03
XM_028869660.1	Lyz2	68.51	41.12	0.000165	XM_028889108.1	Numa1	6.57	-35.2	0.000998	XM_028869007.1	Phospho1	12.97	-4.57	0.02
XM_028862879.1	LOC114688257	1.66	38.33	0.03	XM_028882612.1	Gpatch8	3.61	-73.92	0.01	XM_028892812.1	LOC114709142	8.15	-4.61	0.04
XM_028873188.1	Cxcl13	199.11	22.16	0.02	XM_028870949.1	Hsf1	3.45	-99.87	0.02	XM_028869008.1	Phospho1	20.78	-4.61	0.01
XM_028890581.1	Ccl9	95.43	20.57	0.03	XM_028861918.1	Nsdhl	1.91	-235.77	0.00329	XM_028887625.1	Epb41	49	-4.81	0.02
XM_028894435.1	Serpine1	136.06	17.77	0.03	XM_028865786.1	Map4k4	3.37	-904.97	0.04	XM_028854967.1	Prxl2a	54.24	-4.91	0.01
XM_028870030.1	Fn1	454.64	14.37	0.02	XM_028856461.1	Tbl1xr1	3	-1381.05	0.01	XM_028890537.1	Dhrs11	55.39	-5.12	0.02
XM_028873448.1	Ltbp1	12.01	13.13	0.02	XM_028878248.1	Mtmr4	3.65	-1475.19	0.02	XM_028857150.1	LOC114682995	37.42	-5.42	0.03
XM_028857646.1	Cd5l	308.21	11.99	0.04	XM_028878824.1	Taok3	7.1	-1677.08	0.01	XM_028889268.1	Snca	56.27	-5.51	0.00348
XM_028890578.1	Ccl6	429.4	10.06	0.03	XM_028876722.1	D1Pas1 (LOC114698204)	7.24	-1762.6	0.00329	XM_028863978.1	Syn2	3.84	-5.72	0.04
XM_028889222.1	Tgm2	40.14	6.64	0.01	XM_028886469.1	Foxj3	4.77	-1768.91	0.00796	XM_028857149.1	Trim58	12.97	-6.38	0.04
XM_028870103.1	Limk1	14.75	6.27	0.03						XM_028866142.1	Bpgm	528.14	-6.47	0.000875
XM_028858147.1	LOC114683802	102.5	3.94	0.03						XM_028886826.1	Smim33	4.33	-7.02	0.04
XM_028885765.1	Hcar2	104.41	-2.53	0.03						XM_028854133.1	Kdm6a	5.08	-7.07	0.03
XM_028881875.1	LOC114701717	1332.68	-2.71	0.02						XM_028891155.1	Btrc	1.76	-7.15	0.00886
XM_028884286.1	Rab3il1	45.5	-2.99	0.04						XM_028889997.1	LOC114707298	51.03	-7.71	0.000809
XM_028877289.1	Tent5c	105.03	-3.17	0.03						XM_028874127.1	Mff	4.3	-10.22	0.04
XM_028860286.1	Saa5	122.77	-3.8	0.000165						XM_028878062.1	Esd	8.4	-10.54	0.02
XM_028860283.1	Saa3	204.2	-5.33	0.00938						XM_028887202.1	Ccnd3	5.88	-11.6	0.04
XM_028880143.1	Saa1	63.51	-12.89	0.01						XM_028874225.1	Snrpd3	21.57	-12.23	0.00186
XM_028863833.1	LOC114689504	9.07	-19.62	0.02						XR_003733219.1	pseudogene	40.32	-12.94	0.000114
XM_028884798.1	Zbtb43	2.86	-29.6	0.01						XM_028876271.1	Neu2	4.37	-15.93	0.04
XR_003733219.1	pseudogene	270.57	-36.07	3.58e-07						XM_028863833.1	LOC114689504	38.96	-16.65	4.7e-06
XM_028865773.1	Map4k4	1.88	-42.13	0.03						XM_028883980.1	Fam214b	2.53	-37.51	0.02
XM_028854653.1	Mapk8ip3	1.51	-89.86	0.00336						XM_028863966.1	Hrh1	1.5	-42.67	3.84e-06
XM_028862666.1	Akap9	0.39	-100.28	0.04						XM_028876722.1	D1Pas1 (LOC114698204)	5.77	-328.32	0
XM_028884690.1	Golga2	1.62	-131.2	0.00755						XM_028873251.1	Sh3kbp1	2.24	-3157.76	0.00011
XM_028891094.1	Ap1g1	0.96	-142.75	0.00813						XM_028856570.1	Cit	1.11	-3633.2	1.14e-05
XM_028894762.1	Rnf38	2.07	-156.69	0.00336
XM_028865080.1	Ulk3	1.33	-242.3	0.04
XM_028867172.1	Glce	0.94	-245.63	0.04
XM_028886382.1	Atrx	0.34	-253.5	0.04
XM_028892298.1	Pex5	1.18	-264.33	0.03
XM_028888004.1	Bag6	0.74	-275.94	0.03
XM_028875262.1	Ubr4	0.38	-460.22	0.00813
XM_028891866.1	Adcy6	0.92	-462.79	0.00816
XM_028874496.1	Znf740	1.36	-495.06	0.01
XM_028876259.1	Gigyf2	1.81	-558.17	0.00597
XM_028878824.1	Taok3	2.53	-585.78	0.007
XM_028872487.1	Yipf2	3.26	-630.9	0.01
XM_028878062.1	Esd	8.23	-740.14	0.00297
XM_028889000.1	Cpne1	2.27	-773.49	0.000493
XM_028876722.1	D1Pas1 (LOC114698204)	6.91	-849.45	2.03e-11
