# Supplementary material for: An Infection-Tolerant Mammalian Reservoir for Several Zoonotic Agents Broadly Counters the Inflammatory Effects of Endotoxin
Source: mBio. 2021 Apr 13;12(2):e00588-21. doi: 10.1128/mBio.00588-21 (PMC8092257; doi:10.1128/mBio.00588-21)
Supplement: TABLE S4 [file mBio.00588-21_st004.xlsx]

## Sheet: darkorange
Table S4. Enrichment GO terms and included genes of the four modules of Figure 5
darkorange	neutrophil mediated immunity	neutrophil activation involved in immune response	neutrophil degranulation	cellular response to cytokine stimulus	cytokine-mediated signaling pathway		neutrophil mediated immunity	neutrophil activation involved in immune response	neutrophil degranulation	cellular response to cytokine stimulus	cytokine-mediated signaling pathway
Overlap	154/487	151/483	150/479	138/456	170/633		LPCAT1	MAN2B1	MAPK14	MYC	JAK1
P.value	9.73e-26	1.1e-24	1.3e-24	3.33e-21	8.75e-20		LRG1	MAPK14	MCEMP1	NFE2L2	JAK2
Adjusted.P.value	4.97e-22	2.8e-21	2.21e-21	4.24e-18	8.93e-17		LTF	MCEMP1	MGAM	NLRP12	JUNB
Odds.Ratio	2.3476	2.32093	2.32481	2.24671	1.99378		MAN2B1	MGAM	MMP25	NPNT	KARS
Combined.Score	135.203	128.047	127.862	105.939	87.4918		MAPK14	MMP25	MMP8	NUMBL	LBP
Genes	ABCA13	ABCA13	ABCA13	ACOD1	ADAM17		MCEMP1	MMP8	MMP9	OCSTAMP	LCN2
	ACE	ACPP	ACPP	ADAMTS12	ADAR		MGAM	MMP9	MS4A3	OSM	LCP1
	ACPP	ACTR2	ACTR2	ALOX5	ALOX5		MMP25	MS4A3	MVP	PDE12	LEP
	ACTR2	ADGRG3	ADGRG3	ANKRD1	ANXA1		MMP8	MVP	NCKAP1L	PDE2A	LEPR
	ADAM17	AGPAT2	AGPAT2	ANXA1	ANXA2		MMP9	NCKAP1L	NCSTN	PID1	LMNB1
	ADGRG3	ALDOA	ALDOA	BATF	ARF1		MS4A3	NCSTN	NFAM1	PIK3CB	LRP8
	AGPAT2	ALDOC	ALDOC	BCL2L1	B2M		MVP	NFAM1	NFASC	PIM1	LRRC3
	ALDOA	ALOX5	ALOX5	BCL6	BATF		NCKAP1L	NFASC	OLFM4	PTAFR	LTBR
	ALDOC	AMPD3	AMPD3	CACTIN	BCL2L1		NCSTN	OLFM4	OLR1	PTGIS	MAP3K14
	ALOX5	ANPEP	ANPEP	CASP3	BCL6		NFAM1	OLR1	OSTF1	PTGS2	MCL1
	AMPD3	ANXA2	ANXA2	CCL19	BRWD1		NFASC	OSTF1	PAFAH1B2	PTPN12	MMP3
	ANPEP	ANXA3	ANXA3	CCL20	CAPZA1		OLFM4	PAFAH1B2	PDXK	PTPN13	MMP9
	ANXA2	AP2A2	AP2A2	CDK9	CASP3		OLR1	PDXK	PGLYRP1	PTPN14	MSN
	ANXA3	APAF1	APAF1	CEBPD	CCL19		OSTF1	PGLYRP1	PGM2	PTPN6	MTAP
	AP2A2	ARG1	ARG1	CHUK	CCL20		PAFAH1B2	PGM2	PKM	RELA	MYC
	APAF1	ARMC8	ARMC8	CIB1	CD300LF		PDXK	PKM	PLAU	RHOU	MYD88
	ARG1	ARSA	ARSA	CISH	CD44		PGLYRP1	PLAU	PLAUR	RIPK1	NCAM1
	ARMC8	ARSB	ARSB	CLCF1	CDC42		PGM2	PLAUR	PNP	RIPOR2	NFKBIA
	ARSA	ATP11A	ATP11A	CNTFR	CEBPD		PKM	PNP	PRDX6	RTN4RL2	NGFR
	ARSB	ATP6AP2	ATP6AP2	CRK	CFL1		PLAU	PRDX6	PRG2	SBNO2	NOD1
	ATP11A	ATP6V0A1	ATP6V0A1	CSF1	CHUK		PLAUR	PRG2	PRG3	SDC1	NUMBL
	ATP6AP2	ATP6V0C	ATP6V0C	CSF2	CIITA		PNP	PRG3	PSMA2	SELPLG	OSM
	ATP6V0A1	ATP8A1	ATP8A1	CSF2RB	CISH		PRDX6	PSMA2	PSMD1	SOCS1	PAK2
	ATP6V0C	ATP8B4	ATP8B4	CSF3R	CLCF1		PRG2	PSMD1	PSMD12	SOCS3	PDCD4
	ATP8A1	B2M	B2M	CX3CL1	CNTFR		PRG3	PSMD12	PTAFR	SOCS5	PIK3CB
	ATP8B4	BST1	BST1	DAB2IP	CRK		PSMA2	PTAFR	PTGES2	STAT1	PIM1
	B2M	C5AR1	C5AR1	FN1	CSF1		PSMD1	PTGES2	PTPN6	STAT2	PSMA1
	BST1	CAMP	CAMP	FOXH1	CSF2		PSMD12	PTPN6	PTPRJ	STAT3	PSMA2
	C5AR1	CAP1	CAP1	FOXO3	CSF2RB		PTAFR	PTPRJ	PTX3	STAT5B	PSMA3
	CAMP	CAPN1	CAPN1	FPR1	CSF3R		PTGES2	PTX3	RAB10	TCF7	PSMC1
	CAP1	CD44	CD44	GAB2	CX3CL1		PTPN6	RAB10	RAB18	TEC	PSMD1
	CAPN1	CD47	CD47	GAPDH	CXCL11		PTPRJ	RAB18	RAB31	TGFB1	PSMD12
	CD44	CD53	CD53	GATA3	CXCL5		PTX3	RAB31	RAB3D	TIMP1	PSMD5
	CD47	CD63	CD63	GPER1	EPO		RAB10	RAB3D	RAB44	TNF	PSMF1
	CD53	CD68	CD68	GSK3A	FBXW11		RAB18	RAB44	RAB4B	TNFRSF1A	PTAFR
	CD63	CHRNB4	CHRNB4	HAS2	FN1		RAB31	RAB4B	RAB5C	TNFRSF1B	PTGS2
	CD68	CKAP4	CKAP4	HCLS1	FOXO3		RAB3D	RAB5C	RAB6A	TNFRSF21	PTK2B
	CHRNB4	CLEC5A	CLEC5A	HGF	FPR1		RAB44	RAB6A	RAP1B	TYK2	PTPN6
	CKAP4	CMTM6	CMTM6	HMOX1	GAB2		RAB4B	RAP1B	RAP2B	UBC	RAP1B
	CLEC5A	CPNE3	CPNE3	HSP90B1	GATA3		RAB5C	RAP2B	RAP2C	UBE2G2	RELA
	CMTM6	CRISPLD2	CRISPLD2	HSPA8	GPR35		RAB6A	RAP2C	RETN	UBE2K	RHOU
	CPNE3	CSTB	CSTB	HYAL2	HGF		RAP1B	RETN	RHOG	VAV1	RIPK1
	CRISPLD2	CTSB	CTSB	HYAL3	HMOX1		RAP2B	RHOG	S100A11	VCAM1	RTN4RL2
	CSTB	CTSH	CTSH	ICAM1	HNRNPF		RAP2C	S100A11	S100A9	VEGFA	SAMHD1
	CTSB	CTSS	CTSS	IFNAR2	HSP90B1		RETN	S100A9	SDCBP	VIM	SDC1
	CTSH	CXCR2	CXCR2	IFNB1	HSPA8		RHOG	SDCBP	SELL	WNT5A	SOCS1
	CTSS	CYFIP1	CYFIP1	IFNGR1	ICAM1		S100A11	SELL	SERPINB10	XBP1	SOCS3
	CXCL5	CYSTM1	CYSTM1	IFNGR2	IFI35		S100A9	SERPINB10	SIRPA	YBX3	SOCS5
	CXCR2	DEGS1	DEGS1	IFNLR1	IFNAR2		SDCBP	SIRPA	SLC11A1	YWHAZ	SOD2
	CYFIP1	DGAT1	DGAT1	IL10	IFNB1		SELL	SLC11A1	SLCO4C1	ZEB1	SQSTM1
	CYSTM1	DLC1	DLC1	IL10RB	IFNGR1		SERPINB10	SLCO4C1	SLPI	ZFP36	STAT1
	DEGS1	DNAJC13	DNAJC13	IL13RA1	IFNGR2		SIRPA	SLPI	STOM		STAT2
	DGAT1	DNASE1L3	DOK3	IL18BP	IFNLR1		SLC11A1	STOM	STXBP2		STAT3
	DLC1	DOK3	DYNC1H1	IL18R1	IKBKG		SLCO4C1	STXBP2	TCIRG1		STAT5B
	DNAJC13	DYNC1H1	ENPP4	IL19	IL10		SLPI	TCIRG1	TLR2		TALDO1
	DOK3	ENPP4	EPX	IL1B	IL10RB		STOM	TLR2	TMBIM1		TEC
	DYNC1H1	EPX	FABP5	IL1R1	IL12RB2		STXBP2	TMBIM1	TMEM173		TGFB1
	ENPP4	FABP5	FCER1G	IL1R2	IL13RA1		TCIRG1	TMEM173	TNFRSF1B		TIMP1
	EPX	FCER1G	FGR	IL1RAP	IL15RA		TLR2	TNFRSF1B	TRPM2		TNF
	FABP5	FGR	FPR1	IL1RN	IL17RA		TMBIM1	TRPM2	TSPAN14		TNFRSF14
	FCER1G	FPR1	FPR2	IL20RA	IL18BP		TMEM173	TSPAN14	TYROBP		TNFRSF18
	FGR	FPR2	FUCA1	IL20RB	IL18R1		TNFRSF1B	TYROBP	VCL		TNFRSF1A
	FPR1	FUCA1	FUCA2	IL22RA2	IL19		TRPM2	VCL	VCP		TNFRSF1B
	FPR2	FUCA2	GCA	IL23R	IL1B		TSPAN14	VCP			TNFRSF21
	FUCA1	GCA	GMFG	IL2RB	IL1R1		TYROBP				TNFRSF4
	FUCA2	GMFG	GPR84	IL31RA	IL1R2		VCL				TNFRSF8
	GCA	GPR84	HK3	INPP5K	IL1RAP		VCP				TNFSF13B
	GMFG	HK3	HSPA1A	IRAK2	IL1RN						TNFSF14
	GPR84	HSPA1A	HSPA8	IRAK4	IL20RA						TNFSF18
	HK3	HSPA8	IQGAP1	IRF8	IL20RB						TRIM21
	HSPA1A	IQGAP1	IQGAP2	JAK1	IL22RA2						TRIM25
	HSPA8	IQGAP2	ITGAV	JAK2	IL23R						TRIM31
	IQGAP1	ITGAV	KCNAB2	JUNB	IL2RB						TRIM38
	IQGAP2	KCNAB2	LAMP2	LBP	IL31RA						TRIM8
	IRAK4	LAMP2	LAMTOR1	LCN2	ILK						TSLP
	ITGAV	LAMTOR1	LAMTOR3	LRP8	IRAK2						TYK2
	KCNAB2	LAMTOR3	LCN2	LRRC3	IRAK4						UBC
	LAMP2	LCN2	LGALS3	MAPK11	IRF2						VAV1
	LAMTOR1	LGALS3	LPCAT1	MAPK13	IRF6						VCAM1
	LAMTOR3	LPCAT1	LRG1	MCL1	IRF8						VEGFA
	LCN2	LRG1	LTF	MMP3	IRF9						VIM
	LGALS3	LTF	MAN2B1	MMP9	ISG20						YWHAZ
											ZEB1

## Sheet: darkseagreen
darkseagreen	plasma membrane bounded cell projection assembly	cilium assembly	transmembrane receptor protein tyrosine kinase signaling pathway	cellular protein modification process	protein phosphorylation		cilium assembly	transmembrane receptor protein tyrosine kinase signaling pathway	cellular protein modification process	protein phosphorylation		cellular protein modification process	cellular protein modification process
Overlap	131/241	146/288	188/396	416/1001	215/470		TMEM237	PIK3C2A	FBXL4	NRBP2		PIGS	VRK2
P.value	3.19498e-12	1.83128e-10	6.09401e-10	1.41382e-09	2.17166e-09		TNPO1	PIK3CB	FBXL5	NTRK2		PIGU	VWA1
Adjusted.P.value	1.6304e-08	4.67251e-07	1.03659e-06	1.80368e-06	2.2164e-06		TOGARAM1	PIK3R1	FBXL7	NUAK1		PIK3C3	WDR45
Odds.Ratio	1.65899	1.54721	1.44895	1.26838	1.39614		TTBK2	PIK3R2	FBXO10	PAK1		PIK3CB	WDTC1
Combined.Score	43.9126	34.6898	30.7445	25.8457	27.85		TTC21B	PIK3R3	FBXO11	PDPK1		PIK3CD	WDYHV1
Genes	ABCC4	ABCC4	ABL1	AAK1	AAK1		TTC26	PLCB1	FBXO17	PEAK1		PIK3R4	WIPI2
	ABLIM2	ABLIM3	ACTR2	ABL1	ABL1		TTLL3	POLR2A	FBXO2	PHKA1		PINK1	WNK1
	ABLIM3	ACTR1A	ACTR3	ACVR1	ACOD1		TUBB4B	POLR2C	FBXO31	PHKB		PKN2	WNK2
	ACTN2	ACTR2	AKT1	ACVR1C	ACVR1		TUBG1	POLR2D	FBXO32	PHKG1		PKN3	WNK3
	ACTR2	ACTR3	ANGPT1	ADAM10	ACVR1C		UBXN10	POLR2E	FBXO41	PICK1		PLK2	WNK4
	ACTR3	AKAP9	ANGPT2	ADM2	ADAM10		UNC119B	POLR2G	FBXO6	PIK3C3		PLOD1	WNT11
	AIF1	ARL3	AP2A1	AGA	ADM2		WDR19	POLR2H	FBXO9	PIK3CB		PMM2	YES1
	ANO6	ARL6	AP2A2	AKT1	AKT1		WDR35	POLR2I	FBXW2	PIK3CD		POMT1	ZBTB16
	ARFIP2	ASAP1	AP2M1	ALG5	APP		YWHAE	POLR2K	FBXW5	PIK3R4		POMT2
	ARHGEF6	ATP6V0D1	AP3S1	ALOX12B	ATM		ZMYND10	POLR2L	FBXW7	PINK1		PORCN
	ARHGEF7	ATP6V1D	APH1A	AMBN	AURKB			PRKD1	FBXW8	PKD1		PPM1A
	ARL3	B9D1	ARHGEF28	ANO8	BCR			PRLR	FBXW9	PKN2		PPM1D
	ARL6	BBOF1	ARHGEF7	ANXA1	BMP10			PSEN1	FEM1A	PKN3		PPM1G
	ASAP1	BBS1	ARPC1A	APOA1	BMP2			PSEN2	FEM1B	PLK2		PPP1CA
	ATP6V0D1	BBS10	ARPC3	APOA2	BMPR1A			PTBP1	FER	PNCK		PPP1CB
	ATP6V1D	BBS2	ARPC4	APP	BRSK1			PTK2	FES	PPP3CB		PPP2CA
	B9D1	BBS5	ATP6AP1	ARSA	BRSK2			PTPN11	FRK	PRDX4		PPP2R1A
	BBS1	BBS7	ATP6V0A2	ARSB	BTK			PTPRG	FSTL1	PRKAA1		PPP2R5A
	BBS2	BBS9	ATP6V0A4	ARSJ	CAMK1D			PTPRT	FSTL3	PRKAB1		PPP2R5D
	BBS5	C2CD3	ATP6V0D1	ARSK	CAMK2D			PXN	FUCA2	PRKACA		PPP3CB
	BBS7	CBY1	ATP6V0E2	ASB10	CAMK2G			RAB14	FUT1	PRKACB		PRKAA1
	BBS9	CBY3	ATP6V1A	ASB11	CAMK4			RAPGEF2	FUT7	PRKAG1		PRKAB1
	CBY1	CC2D2A	ATP6V1C2	ASB16	CAMKK1			RASGRP4	GAS6	PRKAR1B		PRKACA
	CBY3	CCDC113	ATP6V1D	ASB2	CAMKV			RGS14	GGCX	PRKCB		PRKACB
	CC2D2A	CCDC13	ATP6V1E1	ASB3	CDC42BPA			RHOA	GMFG	PRKCH		PRKAG1
	CCDC113	CCDC39	ATP6V1E2	ASB7	CDC7			ROCK1	GOLGA2	PRKCZ		PRKAR1B
	CCDC65	CCDC65	ATP6V1G1	ASB8	CDK10			SDC2	GPAA1	PRKD1		PRKCB
	CCDC88A	CDC14A	ATP6V1H	ATE1	CDK13			SETX	GPC3	PRKDC		PRKCH
	CDC14A	CDC14B	AXL	ATG10	CDK14			SH2D6	GSK3B	PSKH1		PRKCSH
	CDC14B	CEP126	BAIAP2	ATG4C	CDK15			SHC1	HIF3A	PTK2		PRKCZ
	CDH13	CEP131	BAIAP2L1	ATG7	CDK16			SHC2	HIPK2	PTPN6		PRKD1
	CEP126	CEP135	BAIAP2L2	ATM	CDK18			SHC3	HLCS	RAF1		PRKDC
	CEP131	CEP164	BCAR1	AURKB	CDK8			SHOC2	HRC	RARA		PSMA2
	CEP164	CEP19	BDKRB2	B3GALNT1	CDK9			SIRT2	ICK	RET		PSMA3
	CEP19	CEP192	BDNF	B3GALT4	CDKL2			SLA2	ICMT	ROS1		PSMB5
	CEP290	CEP250	BMPR2	B3GALT5	CREB1			SOGA1	IGFBP3	RPS6KA1		PSMB7
	CEP41	CEP290	BRK1	B3GNT2	CRY1			SORT1	IGFBP4	RPS6KA2		PSMC1
	CEP89	CEP41	BTK	B3GNT6	CSF1R			SOS1	IGFBP5	RPS6KA4		PSMC3
	CFAP221	CEP57	CAV2	B3GNT9	CSK			SPRED2	IKBKB	RPS6KA5		PSMC4
	CLUAP1	CEP78	CD3E	B4GALT7	CSNK1A1			SRC	IRAK1	RPS6KA6		PSMC6
	CYFIP1	CEP89	CD4	BAP1	CSNK1G1			SULF2	IVL	RPS6KB1		PSMD1
	DNAAF1	CFAP206	CD7	BCR	CSNK1G3			TEK	KCTD6	SBK1		PSMD11
	DNAH6	CFAP221	CD8A	BMP2	CSNK2B			TIA1	KCTD7	SMAD7		PSMD12
	DYNC2H1	CKAP5	CDC42	BMPR1A	CTBP1			TIAL1	KEAP1	SNRK		PSMD13
	DYNLL1	CLASP1	CEP57	BPIFB2	DAB2IP			TSC2	KLHL13	SRC		PSMD2
	DYNLL2	CLUAP1	CHN1	BRSK1	DAPK1			TYK2	KLHL20	SRPK1		PSMD3
	DZIP1	DCTN1	CHRNA3	BRSK2	DAPK2			VAV2	KLHL21	SRPK2		PSMD5
	DZIP1L	DNAAF1	CNKSR1	BTBD1	DAPK3			VEGFA	KLHL25	STK10		PSME3
	EMP2	DNAH6	CSF1R	BTBD6	DGKQ			VEGFC	KLHL3	STK16		PTAR1
	EMP3	DYNC1I2	CSK	BTK	DSTYK			WASL	KLHL41	STK24		PTP4A2
	FAM161A	DYNC2H1	CYFIP1	CAMK2D	DYRK1A			YES1	KLHL5	STK25		PTPN14
	FAM92A	DYNC2LI1	CYFIP2	CAMK4	DYRK1B			ZFYVE27	KRT2	STK26		PTPN5
	FBF1	DYNLL1	DNM1	CAND1	DYRK2				KSR1	STK32B		PTPN6
	FGD1	DYNLL2	DOCK1	CCDC22	EFEMP1				LAMB1	STK33		PTPN7
	FGD3	DYNLRB1	EFNA1	CCNF	EGFR				LAMB2	STK36		PTPN9
	FGD4	DZIP1	EFNA2	CDC14B	EIF2AK1				LARGE1	STK38		PTPRB
	FGD5	DZIP1L	EFNA3	CDC42BPA	EIF2AK3				LATS2	STK38L		PTPRD
	FGD6	FAM161A	EFNA4	CDH2	EIF2AK4				LCK	STK4		PTPRN2
	FLNA	FAM92A	EFNB1	CDK10	EPHA3				LGALS1	TAOK2		PTPRO
	GALNT11	FBF1	EFS	CDK13	EPHB3				LHPP	TAOK3		PTPRR
	GSN	FLNA	EIF2AK3	CDK14	EPHB4				LIMK1	TEK		PTPRS
	HDAC6	GALNT11	ELMO2	CDK15	ERBB2				LOXL1	TESK2		PTPRT
	ICK	GSN	EPHA10	CDK16	ERG				LOXL2	TGFB2		PTPRU
	IFT122	HAUS2	EPHA2	CDK18	FAM20A				MACROD2	TGFBR1		PTPRZ1
	IFT172	HAUS4	EPHA3	CDK8	FAM20C				MAN2A1	TGFBR3		RAB11A
	IFT20	HAUS5	EPHA7	CDK9	FASTK				MAN2B2	TLR7		RAB1B
	IFT43	HAUS7	EPHB3	CDKL2	FER				MANBA	TNIK		RAB2A
	IFT46	HAUS8	EPHB4	CEL	FES				MAP3K11	TTBK2		RAB38
	IFT52	HDAC6	EPHB6	CHGB	FGFR2				MAP3K12	TYK2		RAB3A
	IFT57	HSPB11	ERBB2	COG7	FGFR3				MAP3K13	UHMK1		RAB8A
	IFT74	ICK	ESRP1	COL3A1	FGFR4				MAP3K2	ULK2		RABGGTA
	IFT81	IFT122	FER	COMMD1	FLT1				MAP3K20	ULK3		RAF1
	IFT88	IFT140	FES	COPS5	FLT3				MAP3K21	USP15		RARA
	IQCB1	IFT172	FGF10	COPS7A	FLT4				MAP3K6	VRK2		RBBP5
	KIF3A	IFT20	FGF18	COPS7B	FRK				MAP4K1	WNK1		RET
	KIT	IFT43	FGF22	COPS8	GAS6				MAPK10	WNK2		RHBDD1
	MKKS	IFT46	FGF3	CPE	GMFG				MAPK3	WNK3		RNF7
	MKS1	IFT52	FGF5	CREB1	GSK3B				MAPK4	WNK4		ROS1
	MTSS1	IFT57	FGF9	CSK	GTF2H1				MAPK6	WNT11		RPS6KA1
	MYLK	IFT74	FGFR2	CSNK1A1	GTF2H4				MAPK8			RPS6KA2
	NPHP3	IFT81	FGFR3	CSNK1G3	HIPK2				MAPK9			RPS6KA4
	NTN1	IFT88	FGFR4	CTBP1	ICK				MAPKAPK2			RPS6KA5
	NUDCD3	IQCB1	FGFRL1	CTDNEP1	IGFBP3				MARK4			RPS6KA6
	OCRL	KIF17	FLRT2	CTDSP1	IKBKB				MAST2			RPS6KB1
	OFD1	KIF3A	FLT1	CTDSP2	IRAK1				MBTPS1			SBF1
	OPHN1	KIF3C	FLT3	CTH	KDR				MELTF			SDC2
	P2RX7	KIFAP3	FLT4	CUL3	KIT				MEN1			SDHAF2
	PARVB	LRRC6	FOXO1	CUL4A	KSR1				MEX3B			SENP8
	PCNT	MARK4	FRK	CUL4B	LATS2				MINK1			SERP2
	PMP22	MKKS	FRS3	CUL7	LCK				MKNK1			SKP2
	POC1B	MKS1	GAB1	CUL9	LIMK1				MMP15			SLC35A1
	PPP1R9B	NDE1	GHR	DAPK1	MAP2K6				MPI			SNRK
	PTPDC1	NEK2	GIGYF2	DAPK2	MAP3K10				MSRA			SOCS5
	PTPRO	NINL	GIT1	DAPK3	MAP3K11				MTMR2			SPARCL1
	RAB17	NPHP1	GPLD1	DCAF11	MAP3K12				MTMR4			SPSB2
	RAB23	NPHP3	HGF	DCAF17	MAP3K13				MTMR6			SPSB3
	RAB8A	NPHP4	HRAS	DCAF4	MAP3K2				MTMR7			SPSB4
	RAPGEF2	NUDCD3	IDE	DCAF5	MAP3K20				MXRA8			SRPK1
	RFX3	OCRL	IL31RA	DCAF6	MAP3K21				MYLK3			SRPK2
	RFX4	OFD1	ITGAV	DCAF7	MAP3K3				MYOD1			ST3GAL4
	RILP	PAFAH1B1	KALRN	DCAF8	MAP3K6				NEK10			ST6GALNAC2
	RILPL1	PCNT	KDR	DCUN1D1	MAP4K1				NEK2			ST8SIA2
	RILPL2	POC1B	KIF16B	DDA1	MAPK10				NEK3			STC2
	S1PR1	PPP2R1A	KIT	DDB1	MAPK13				NEK4			STK10
	SCLT1	PRKACA	LCK	DDOST	MAPK14				NEK7			STK16
	SHTN1	PRKAR2B	MAPK13	DMP1	MAPK3				NGLY1			STK24
	SLC9A3R1	PTPDC1	MAPK14	DOLK	MAPK4				NIM1K			STK25
	SNAP29	RAB11A	MAPK3	DSTYK	MAPK6				NLK			STK26
	SPATA13	RAB17	MAPKAPK2	DUPD1	MAPK8				NOTUM			STK36
	SRGAP2	RAB23	MAPKAPK3	DUSP6	MAPK9				NPC1			STK38
	SSX2IP	RAB3IP	MMP2	DUSP7	MAPKAPK2				NRBP1			STK38L
	STK26	RAB8A	MPZL1	DUSP8	MAPKAPK3				NRBP2			STK4
	STK36	RFX3	MST1R	DYRK1A	MAPKAPK5				NUAK1			STYXL1
	TBC1D32	RFX4	MTSS1	DYRK1B	MARK4				NUCB1			SUMF1
	TCTN1	RILP	NCBP1	DYRK2	MAST2				OBSL1			SUMF2
	TCTN2	RILPL1	NCKAP1	EGLN3	MAST3				P3H1			TAOK3
	TCTN3	RILPL2	NCKAP1L	EIF2AK3	MAST4				P4HB			TESK2
	TMEM17	SCLT1	NCSTN	EIF2AK4	MEX3B				PAK1			TGFB2
	TMEM216	SDCCAG8	NEDD9	ERBB2	MINK1				PCSK9			TGFBR1
	TMEM231	SNAP29	NELL2	ERG	MKNK1				PDPK1			TIMM50
	TMEM237	SPATA6	NGEF	EVPL	MYLK2				PDXP			TNIK
	TNIK	SSNA1	NGFR	FAM20A	MYLK3				PEAK1			TRIOBP
	TTBK2	SSX2IP	NTF3	FAM20C	MYOD1				PGP			TULP4
	TTC26	STK36	NTRK2	FASTK	NEK10				PHEX			TYK2
	TTLL3	TBC1D32	NTRK3	FBN1	NEK2				PHKA1			UBA7
	UBXN10	TCTN1	PAK1	FBXL14	NEK3				PHKB			UBE2E1
	UNC119B	TCTN2	PAK3	FBXL16	NEK4				PHLPP1			UBE2M
	VCL	TCTN3	PDGFA	FBXL18	NEK7				PHPT1			UBL4A
	VSTM5	TMEM17	PDGFD	FBXL19	NIM1K				PICK1			UBLCP1
	WDR19	TMEM216	PDK2	FBXL2	NLK				PIGH			USP25
	WDR35	TMEM231	PGF	FBXL22	NRBP1				PIGK			VHL

## Sheet: brown
brown	transmembrane receptor protein tyrosine kinase signaling pathway	protein autophosphorylation	phosphorylation	positive regulation of endothelial cell migration	response to insulin
Overlap	38/396	21/175	35/386	12/70	12/71
P.value	6.77144e-06	3.24799e-05	5.05048e-05	5.21357e-05	6.02465e-05
Adjusted.P.value	0.0345547	0.0828724	0.0859087	0.0665121	0.0614876
Odds.Ratio	2.16858	2.71186	2.04912	3.87409	3.81953
Combined.Score	25.8121	28.0268	20.2729	38.205	37.1146
Genes	ABL1	ABL1	ABL1	AAMP	FOXO1
	ATP6V1C1	ATP13A2	BCKDK	ABL1	GOT1
	ATP6V1E1	ATR	BIRC6	BCAS3	GPLD1
	ATP6V1G2	CAMKK2	CAMKK2	CD40	IRS1
	CSK	CSK	CDC25B	FLT4	KAT2B
	ELMO2	DAPK2	CDC42BPB	GPLD1	MARS
	EPHA1	EIF2AK2	CDC42BPG	ITGB1BP1	OGT
	EPHB3	EPHA1	CHCHD10	KDR	PDE3B
	ESRP2	EPHB3	CSK	NOS3	PIK3R2
	FGF23	FGR	CSNK1G2	PLCG1	SLC2A4
	FGR	FLT4	DAPK2	PRKD2	TSC1
	FIBP	KDR	DGKE	TEK	XBP1
	FLT4	MAPK3	DGKQ
	FOXO1	MATK	EIF2AK2
	FRS3	MEX3B	FGR
	GAB1	MINK1	GALK2
	GPLD1	PIM1	GNPTAB
	IRS1	PIM3	HUNK
	KDR	PRKD2	ICK
	KLB	SLA	MAP4K5
	MAPK1	TEK	MAPK1
	MAPK3		MAPK3
	MATK		MATK
	PDK2		MEX3B
	PIK3R2		MINK1
	POLR2A		NEK1
	POLR2B		NEK3
	POLR2J		PIM1
	PRKD2		PIM3
	PSENEN		PKN1
	RAPGEF1		PNKP
	RASGRP4		PRKD2
	SIPA1L1		SRPK2
	SLA		STAT3
	STAT3		TEFM
	TEK
	TSC2
	VAV3

## Sheet: lightblue
lightblue	cytokine-mediated signaling pathway	cellular response to cytokine stimulus	response to cytokine	response to lipopolysaccharide	response to molecule of bacterial origin		cytokine-mediated signaling pathway	cellular response to cytokine stimulus		cytokine-mediated signaling pathway
Overlap	121/633	87/456	38/138	40/155	28/98		IL12B	IL22		PSMB10
P.value	5.25e-21	2.36e-15	2.61e-12	6.69e-12	7.63e-10		IL17C	IL23R		PSMB8
Adjusted.P.value	2.68e-17	6.03e-12	4.44e-09	8.54e-09	7.79e-07		IL17F	IL2RA		PSMB9
Odds.Ratio	2.46968	2.46498	3.55765	3.33417	3.6914		IL17RA	IL2RG		PSME1
Combined.Score	115.323	83.0174	94.8871	85.7876	77.4953		IL18RAP	IRAK3		PSME2
Genes	ADAM17	ACOD1	ADAR	ACOD1	ACOD1		IL1A	ITGAM		PTAFR
	ADAR	BCL2L1	BCL2L1	ADAM17	ADAM17		IL1R1	JAK3		RAP1B
	BCL2L1	CCL17	BST2	CD14	CD14		IL1RL2	JUNB		RHOU
	BIRC2	CCL19	CASP8	CD274	CXCL10		IL1RN	LBP		RIPK1
	BST2	CCL22	CCR7	CD80	CXCL11		IL20RB	LCN2		SAMHD1
	CCL17	CCL5	CD274	CD86	CXCL13		IL22	LGALS9		SERPINB2
	CCL19	CCR7	CSF3	CXCL10	CXCL5		IL23R	LIF		SOCS1
	CCL22	CD80	DPYSL3	CXCL11	CXCL9		IL27	LRCH1		SOCS2
	CCL5	CD86	EIF2AK2	CXCL13	FER		IL2RA	LRRC4		SOCS3
	CD300LF	CDKN1A	HCLS1	CXCL5	IL12A		IL2RG	MUC1		STAT2
	CD44	CISH	IKBKE	CXCL9	IL23R		IL33	MYC		STAT4
	CD80	CSF1	IL1R1	FER	IRAK3		IRAK3	NLRP12		SYK
	CD86	CSF3	IL1RL2	GFI1	JUN		IRF2	NUMBL		TANK
	CDKN1A	CTF1	IL23R	IL12A	JUNB		IRF9	OCSTAMP		TNF
	CISH	CXCL10	IRAK3	IL23R	JUND		ISG15	OSM		TNFRSF11A
	CSF1	DHX9	ISG15	IRAK3	LBP		ITGAM	PDE1B		TNFRSF1B
	CSF3	DPYSL3	ITIH4	JUN	LGALS9		JAK3	PIK3CD		TNFRSF9
	CTF1	DUOX2	JAK3	JUNB	MAPKAPK2		JUNB	PTAFR		TNFSF13B
	CXCL10	EREG	JUN	JUND	NGFR		LBP	PTPN13		TNFSF14
	CXCL11	FER	JUNB	LBP	OTUD5		LCN2	PTPN2		TNFSF15
	CXCL13	FOS	JUND	LGALS9	PTPN22		LEPR	PTPN23		TNFSF4
	CXCL5	FOXC1	LGALS9	MAPKAPK2	SELE		LIF	RHOU		TNFSF8
	CXCL9	FOXO3	MAPKAPK2	NGFR	TIRAP		LRRC4	RIPK1		TNFSF9
	DUOX2	FSCN1	MYD88	NR1I3	TNFRSF11A		LTA	SBNO2		TNIP2
	EBI3	GAS6	NLRP12	OTUD5	TNFRSF1B		MUC1	SELPLG		TRIM26
	EREG	GRB2	PML	PTPN22	TNFRSF9		MYC	SOCS1		UBB
	FER	HAS2	PTPN13	SBNO2	TRIB1		MYD88	SOCS2		VAV1
	FOS	HCK	PTPN2	SCARB1	TRIM6		NFKBIA	SOCS3		VCAM1
	FOXC1	HCLS1	PTPN23	SELE			NGFR	SOX9		XAF1
	FOXO3	HMOX1	REL	TIRAP			NOD1	STAT2
	FSCN1	IFNK	RIPK1	TNFRSF11A			NOD2	STAT4
	GPR35	IL10RA	SELE	TNFRSF1B			NUMBL	TANK
	GRB2	IL12A	SHMT2	TNFRSF9			OAS2	TBK1
	HCK	IL12B	TBK1	TNFSF4			OAS3	TNF
	HFE	IL17F	TNFRSF11A	TNIP1			OSM	TNFRSF1B
	HMOX1	IL1A	TRAFD1	TNIP2			PDGFB	TRIM6
	IFNG	IL1R1	TRIM56	TNIP3			PIK3CD	UBB
	IFNK	IL1RL2	XAF1	TRIB1			PML	VAV1
	IL10RA	IL1RN		TRIM6			PRKCD	VCAM1
	IL12A	IL20RB		ZC3H12A			PSMA4	ZC3H12A
							PSMA5	ZFP36L1
							PSMA7	ZFP36L2
