# Supplementary material for: An Infection-Tolerant Mammalian Reservoir for Several Zoonotic Agents Broadly Counters the Inflammatory Effects of Endotoxin
Source: mBio. 2021 Apr 13;12(2):e00588-21. doi: 10.1128/mBio.00588-21 (PMC8092257; doi:10.1128/mBio.00588-21)
Supplement: TABLE S5 [file mBio.00588-21_st005.xlsx]

## Sheet: blood
Table S5A. RNA-seq of blood of P. leucopus and M. musculus with or without LPS and presented as log10 normalized unique reads
name	genus	treatment	Alox5	Arg1	Cd177	Fcgr1	Fcgr2b	Gapdh	Ibsp	IL1rn	Itgam	Lcn2	Mmp8	Nos2	Slpi	Sod2	Tgfb
102	Mus	control	1.7989	0	1.64664	1.11983	2.45319	3.26043	1.03714	1.53005	2.69753	1.84632	1.84187	0.383924	1.95796	2.1798	2.53005
106	Mus	control	2.78475	2.75565	2.28089	1.42811	3.19743	3.8181	1.49951	1.63214	4.08233	2.32882	2.05222	0.654415	3.91787	2.6555	2.90727
115	Mus	control	2.32519	0	1.62146	1.22866	2.52065	3.36334	1.02416	1.98277	2.7778	2.60395	2.27005	0	2.37897	2.20288	2.68087
116	Mus	control	2.22386	0	2.24313	1.39329	2.65409	3.49053	1.39686	1.76925	3.0593	2.24856	2.4902	0	2.29213	2.38107	2.79106
120	Mus	control	2.00699	0.303695	2.04905	1.40764	2.73271	3.32509	0.847763	1.67476	3.05952	2.15495	2.33085	0	1.95691	2.40579	2.68481
F1_01	Mus	control	1.62722	0.047437	1.54813	1.2471	2.41956	3.3209	0.892535	1.30271	2.61932	2.13734	1.9724	0	1.60374	2.24334	2.63627
F3_02	Mus	control	1.90744	0	1.91557	1.48545	2.48545	3.38774	1.18887	1.47287	2.80846	2.22106	2.15326	0	2.02917	2.27083	2.59213
M4_04	Mus	control	2.50642	0	2.66053	1.74815	2.84171	3.53519	0.814754	2.00509	3.26157	2.92422	2.96664	0	2.57818	2.28946	2.71784
101	Mus	LPS	1.9996	0	3.00031	1.9856	2.88627	3.28207	0.813967	2.99006	3.14127	4.00769	3.17061	2.48297	2.14641	2.80371	2.51438
103	Mus	LPS	1.69442	0	2.41199	1.7367	2.67795	3.0527	0.528085	2.86521	2.85539	3.63879	2.67285	2.31341	2.23565	2.65949	2.17482
104	Mus	LPS	1.3331	0	2.40262	1.79881	2.49072	3.13342	0.96512	2.73679	2.62342	3.5827	2.76609	2.17523	1.75124	2.62154	2.23099
105	Mus	LPS	1.52237	0	2.56985	2.07682	2.63456	3.12119	0.799267	2.90551	2.90828	3.76728	2.7835	2.38068	1.9712	2.63812	2.19721
107	Mus	LPS	1.62858	0.327555	3.09174	1.89713	2.69876	3.27841	0.0265246	2.9414	3.01329	3.96449	3.26733	2.72375	2.16006	2.87162	2.48892
108	Mus	LPS	1.56279	0	2.74426	2.3036	2.65524	3.29089	0.534759	2.93788	2.82108	3.91473	2.94916	2.58527	1.78191	2.81881	2.61273
109	Mus	LPS	1.36414	0	2.57528	1.94191	2.35657	3.03755	0.820071	2.67286	2.55101	3.66987	2.73075	2.27492	1.57974	2.62027	2.24126
118	Mus	LPS	1.69576	0	2.62183	2.08545	2.6913	3.16494	0.0330011	3.04962	2.96456	3.92236	3.07854	2.4292	1.97252	2.82329	2.27604
F3_03	Mus	LPS	1.26439	0	2.39684	1.98853	2.6827	3.15155	1.03394	2.80992	2.78384	3.61839	2.66194	2.08702	2.08702	2.68812	2.48265
M2_05	Mus	LPS	1.94447	0	3.17368	2.35074	2.84311	3.44318	1.28371	3.07977	3.24798	4.15232	3.42391	2.86469	2.20361	3.01013	2.5005
M4_06	Mus	LPS	2.07508	0	3.12151	2.1057	2.75389	3.30934	0.64776	2.85188	3.06119	3.85948	3.41139	2.42591	2.15629	2.83316	2.34017
M4_07	Mus	LPS	1.74221	0	2.79237	2.04738	2.42439	3.18532	0.0432393	2.77724	2.76224	3.80457	3.05707	2.39154	1.76752	2.78281	2.37769
Mus	LPS v control
	fold change		0.319629	0.435461	5.57417	4.40812	0.969449	0.584179	0.34654	16.3545	0.705882	32.8905	5.47109	198.651	0.441637	2.72693	0.4756
	t test		0.00296886	0.207224	0.000112144	4.75625e-07	0.886615	0.00237757	0.0118938	1.65874e-11	0.334884	7.19202e-11	5.76455e-05	2.30536e-14	0.116218	1.26285e-06	6.10536e-05
	FDR		0.0045	0.242	0.000202175	1.8e-06	0.89	0.004	0.0163	1.275e-10	0.35	3.6e-10	1.45e-05	3.45e-13	0.133333	3.9e-06	0.00013
22275	Peromyscus	control	1.96195	2.97493	0.209301	0	2.50597	3.67103	0.213757	1.6117	2.55955	1.84723	0.949663	0	0.757825	2.71687	2.74587
22277	Peromyscus	control	2.31656	2.79652	0.208299	0	2.85958	3.88323	0.610695	1.75057	3.4053	1.76906	1.02121	0	0.388847	2.75183	2.97917
22279	Peromyscus	control	1.8732	3.04742	0.377381	0	2.52351	3.76762	0.682867	1.76205	2.45656	1.63711	0.678411	0	0.682867	2.66739	2.78667
22282	Peromyscus	control	2.49673	3.38017	1.25899	0	2.80581	3.71609	0.0081766	2.10509	3.38284	1.73245	1.38393	0	0.309207	3.05933	2.97196
22315	Peromyscus	control	2.08582	2.97572	1.05457	0	2.57309	3.96512	0	1.5617	2.766	1.43261	0.858277	0	0.318665	2.70158	2.84306
22321	Peromyscus	control	1.89292	2.77685	0	0	2.36558	3.74015	0.746789	1.59189	2.64903	2.00606	1.39555	0	1.4158	2.59395	2.68548
22335	Peromyscus	control	2.59453	3.43884	0.77053	0	2.94855	4.01612	0.695805	2.21432	3.15524	1.92625	1.51089	0	1.31905	3.12459	3.23413
22341	Peromyscus	control	2.23657	2.76272	1.76796	0	2.2277	3.67157	1.01908	1.70333	2.7063	2.6763	2.00363	0	1.48397	2.51624	2.67149
22258	Peromyscus	LPS	2.72387	4.02605	3.05919	0	3.69641	3.93898	3.7579	3.21774	3.4306	4.48998	4.08636	0.270552	3.73415	4.08769	3.17689
22278	Peromyscus	LPS	3.19229	4.29582	3.37408	0	3.87999	4.12658	3.69981	3.36354	3.61642	4.92107	4.42394	0	4.27041	4.3505	3.40021
22281	Peromyscus	LPS	3.30424	4.44774	3.4337	0	3.96005	4.17721	4.09637	3.70769	3.5826	4.85897	4.41915	0	4.23777	4.35373	3.42885
22284	Peromyscus	LPS	3.13263	4.40495	3.31855	0	4.23245	4.27014	3.90993	3.69603	4.23374	4.76283	4.16957	0.301402	4.01573	4.50955	3.69699
22289	Peromyscus	LPS	3.12924	4.41911	3.51828	0	3.9921	4.18163	4.09781	3.45538	3.89461	4.98318	4.53461	0	4.28324	4.47901	3.51262
22292	Peromyscus	LPS	3.05244	4.19124	3.37696	0	3.86073	4.01192	4.00415	3.31671	3.64082	4.90036	4.44432	0.264976	4.22208	4.33678	3.35045
22316	Peromyscus	LPS	3.00355	4.34641	3.17654	0	3.89266	4.16734	3.83542	3.54573	3.61467	4.77305	4.45783	0.323669	4.23485	4.36534	3.29564
22319	Peromyscus	LPS	3.3368	4.37567	3.5065	0	3.91787	4.1488	3.77077	3.50348	3.59952	4.96277	4.34598	0	4.14748	4.38784	3.39705
22325	Peromyscus	LPS	2.904	4.23249	3.20058	0	3.91435	4.02975	3.83342	3.5796	3.58704	4.73349	4.29647	0	4.01646	4.29599	3.38695
22327	Peromyscus	LPS	2.73251	3.82459	2.57133	0	3.41903	3.92252	3.21915	2.98644	2.94896	4.27928	3.76014	0	3.5578	3.88573	2.8047
22332	Peromyscus	LPS	3.24613	4.49054	3.34706	0	3.97443	4.15264	3.84133	3.682	3.5258	4.88125	4.30262	0.90494	4.26349	4.4466	3.5136
22339	Peromyscus	LPS	2.95314	4.13058	3.26977	0	3.7252	4.02548	3.73191	3.38398	3.4508	4.72864	4.25923	0	3.85769	4.16459	3.14151
Peromyscus	LPS v control
	fold change		7.53275	17.6313	360.4	1	18.6589	1.95982	2086.18	46.3035	5.11323	784.37	1165.44	1.48637	1720.15	34.5784	3.00187
	t test		1.67691e-07	4.09874e-10	1.51109e-10	na	2.00853e-10	3.94074e-05	2.64319e-15	3.76332e-12	0.000173499	1.11517e-14	3.07913e-14	0.0909336	1.59537e-13	1.02791e-12	0.000108038
	FDR		2.515e-07	6.83333e-10	3.238e-10	na	3.766e-10	5.3737e-05	3.964e-14	9.408e-12	0.000200191	8.36e-14	1.54e-13	0.097	6e-13	3.1e-12	0.000135

## Sheet: spleen
Table S5B. RNA-seq of spleen of P. leucopus and M. musculus with or without LPS and presented as log10 of normalized unique reads (Page 1 of 2)
animal	genus	treatment	Alox5	Arg1	Ccl2	Cd86	Csf2	Csf3	Cxcl11	Gapdh	Gata3	Hmox1	Ibsp	Ido1	Ifnb1	Ifng	IL10	IL12	IL13	IL1a	IL1b	Il1r	IL1rn	IL17a	IL4	IL5	IL6	Irf5	Lcn2	Mrc1	MT-Co1	Nfe2l2	Nfkb	Nos2	Ptx3	Slpi	Sod2	Stat1	Stat2	Stat3	Stat4	Tgfb1	Tnf
102	Mus	control	1.5106	0	2.05811	2.98046	1.36928	1.36928	1.10043	4.58528	2.10721	3.95125	0	0.908544	0	1.03348	0.732453	2.39678	0	1.79315	2.85848	1.17609	2.06151	0	1.38567	0	0.908544	3.44232	3.05052	2.84819	5.4471	3.12339	4.02362	1.82936	1.03348	3.60548	3.27776	3.36549	2.71265	2.70757	3.15473	4.02014	2.32166
106	Mus	control	2.21092	0.455043	1.44032	3.06595	1.20837	0.579981	1.12405	4.50654	2.40654	4.16862	0	0.977921	0	0.756073	1.20837	2.62039	0	2.04238	3.07169	2.54158	1.84715	0	1.01931	0	0.756073	3.72008	3.10826	3.66445	5.68616	3.51675	3.99467	2.24274	0	3.47152	3.23632	3.60032	3.43917	3.50893	3.35083	3.85083	2.4898
115	Mus	control	2.47755	0.808542	1.33142	3.01536	0.0303907	0.808542	0.729361	4.51542	2.15229	4.22061	0	0.984633	0	1.07178	1.30914	2.52175	0	2.25828	3.02603	2.55388	2.12381	0	0.808542	0	0.984633	3.56074	3.71577	3.69037	5.58125	3.51398	3.77335	2.06782	0	3.46862	3.2059	3.51574	3.33304	3.38148	3.0162	3.8008	2.33574
116	Mus	control	2.08663	1.0586	1.51933	2.96237	1.18354	0.882508	0.882508	4.53023	2.31387	4.15062	0	0.882508	0	1.30848	1.5023	2.82945	0.405386	2.16126	2.93878	2.53656	2.04388	0	0.581478	0	1.18354	3.66455	2.87002	3.45561	5.8479	3.48619	3.90195	2.08208	0	3.45012	3.20679	3.5807	3.34084	3.46583	3.18724	3.86357	2.55306
120	Mus	control	2.03193	0.859998	1.35732	3.09272	0.91799	0.71387	1.0149	4.49151	2.4456	4.19996	0	1.12884	0	1.09408	0.91799	2.65835	0	2.22974	2.80799	2.55267	2.04021	0	0.71387	0	0.793051	3.68187	2.83444	3.62583	5.76053	3.4878	3.87425	2.21902	0	3.3294	3.21135	3.54481	3.39146	3.48686	3.17955	3.82142	2.55146
F1_01	Mus	control	1.85682	1.23209	1.73918	3.03383	0.864117	0.688025	0.688025	4.53415	2.37658	4.31534	0	0.931063	0	1.23209	1.16515	2.66231	0	2.20982	2.71025	2.43933	2.09457	0	1.16515	0	0.931063	3.60906	2.75714	3.74904	5.64013	3.51068	3.85528	2.08597	0	3.38087	3.26408	3.58771	3.35083	3.3995	3.1209	3.85468	2.27909
F3_02	Mus	control	1.90252	1.08407	1.46729	2.97313	0.703863	0.959135	0.907983	4.51899	2.51851	4.15694	0	1.20901	0	1.40283	1.26017	2.75463	0	1.99612	2.74526	2.48714	1.83097	0	0.849991	0	1.08407	3.72115	2.69242	3.47784	5.74158	3.49905	3.92567	1.99612	0	3.2825	3.22343	3.58872	3.36436	3.46434	3.26928	3.85148	2.55878
M4_04	Mus	control	2.85832	0.809105	1.39268	2.73719	0.331984	0	0.729924	4.52341	1.83885	4.10767	0	0.809105	0	1.1449	0.985196	2.41117	0	2.15153	2.94211	1.90849	1.99944	0	0.809105	0	1.20705	3.34005	4.26033	3.44217	5.60681	3.44793	3.53263	1.97047	0.331984	3.66774	3.28599	3.21405	3.0086	3.01912	2.81291	3.84686	2.22129
101	Mus	LPS	2.0428	0.640536	3.66666	3.62242	1.75448	3.21137	3.1932	4.50651	2.0607	3.87682	0	1.978	0.339506	2.6689	2.26636	2.78041	0	3.34896	4.01866	2.81558	3.76659	0.477121	1.2426	0	2.87795	3.69452	4.15591	3.33606	5.70213	3.57993	4.15412	2.71972	2.14569	3.39888	4.04421	4.29826	4.24927	4.02049	3.34537	3.59296	3.36645
103	Mus	LPS	1.84179	0.624306	3.69775	3.77078	1.93073	3.22446	3.10754	4.47081	2.13033	3.72545	0	1.86734	0	2.69342	2.59743	2.7931	0.323276	3.18151	4.14747	2.80482	3.94085	0.30103	1.27752	0	3.16775	3.718	4.08328	3.28937	5.76986	3.59384	4.20704	2.76023	2.47403	3.38717	4.04418	4.31804	4.23431	4.12646	3.62992	3.60567	3.29176
104	Mus	LPS	1.81419	0.505978	3.85227	3.71667	2.07807	3.22115	3.00612	4.45867	2.04922	3.82675	0	1.50598	1.44383	2.13266	2.3791	2.71817	0.931947	2.90507	4.00055	2.83059	3.80614	0.477121	0.0288566	0	3.40543	3.69144	3.95674	3.37254	5.76332	3.55752	4.18693	2.82404	2.41446	3.37658	3.92922	4.19901	4.23752	4.16307	3.6668	3.6492	3.32945
105	Mus	LPS	1.96976	0.884583	3.75945	3.64953	2.07022	3.23741	3.17721	4.51135	1.92428	3.85073	0	1.91261	0	2.70413	2.31595	2.72238	0	2.96617	4.14334	2.45788	3.81553	0.30103	0.95153	0	3.09231	3.68744	4.14098	3.27692	5.65032	3.53972	4.12665	2.6711	2.33688	3.50645	4.11041	4.17522	4.07657	3.88429	3.4387	3.65556	3.40746
107	Mus	LPS	2.27824	0.63233	3.48512	3.49374	2.00799	2.9145	2.74544	4.5293	1.83885	3.95646	0	1.44524	0	2.12369	2.07559	2.58536	0.0302704	2.97868	4.04513	2.65128	3.80193	0	0.72924	0	2.56302	3.5924	4.49106	3.2982	5.60757	3.60303	4.08041	2.89001	1.86912	3.54309	4.02172	4.23769	4.17058	3.83429	3.32736	3.69651	3.39143
108	Mus	LPS	1.77964	0.691505	3.90456	3.59715	2.27978	3.20138	3.33864	4.53203	1.80618	3.85615	0	1.5366	0.691505	2.70854	2.07622	2.65647	0	3.23681	4.20572	2.49554	3.75031	0	1.20339	0	3.20104	3.60638	4.35239	3.13672	5.58288	3.62965	4.06345	2.86469	1.29356	3.36957	4.05233	4.20909	4.06985	3.76103	3.20439	3.58541	3.46693
109	Mus	LPS	1.94984	0.865523	3.56906	3.65944	2.15396	3.01781	3.07427	4.46664	2.02938	3.74788	0	1.64367	0	2.562	2.04161	2.6416	0	3.06692	3.93217	2.79029	3.76721	0.30103	0.622485	0	2.80647	3.6844	4.04985	3.24502	5.72788	3.55394	4.11173	2.6549	1.72799	3.26047	3.91079	4.34731	4.34244	4.01603	3.38166	3.5496	3.42799
118	Mus	LPS	1.81742	0.683881	3.60023	3.59472	1.74079	3.06518	2.89766	4.51943	2.1959	3.86292	0	1.59769	1.0263	2.0531	2.16389	2.59344	0	2.90242	3.92984	2.48287	3.63957	0	0.763062	0	2.6984	3.68341	4.10857	3.17202	5.59605	3.51894	4.09833	2.37936	1.28594	3.39264	3.99283	4.2464	4.13551	3.87233	3.38471	3.61473	3.39179
F3_03	Mus	LPS	1.61526	0.791355	3.6853	3.69618	1.89402	3.1584	3.12007	4.47976	1.97313	3.79099	0	1.79136	0.916294	2.49321	2.3207	2.5907	0	3.13934	3.95087	2.74115	3.78772	0.30103	0.791355	0	2.96015	3.70475	3.97329	3.35564	5.78337	3.54494	4.09318	2.69625	1.87653	3.42667	3.97562	4.28312	4.26217	3.96047	3.45954	3.56624	3.35838
M2_05	Mus	LPS	2.56241	1.19923	3.56443	3.36455	1.86344	2.76381	2.83657	4.57964	1.79239	3.95803	0	1.26138	0	1.86344	1.94861	2.60249	0	3.06118	4.05503	2.51983	3.75554	0	0.687351	0	2.60249	3.53542	4.61982	3.20222	5.62073	3.65478	4.03334	2.99751	1.48323	3.54709	4.02616	4.2193	4.15812	3.75328	3.02366	3.71775	3.49893
M4_06	Mus	LPS	2.17619	0.962007	3.39697	3.20898	2.04119	2.80711	2.50917	4.43597	1.83885	3.74079	0	1.38114	1.10031	1.26304	1.83707	2.45161	0	2.85895	3.97569	2.4624	3.49285	0	0.660977	0	2.43549	3.55461	4.13377	3.10653	5.61433	3.44631	3.95961	2.49983	1.01316	3.5107	3.93542	4.02119	3.93146	3.54008	3.13194	3.64965	3.4272
M4_07	Mus	LPS	2.16035	0.910477	3.6792	3.36698	2.28867	2.98072	2.61329	4.49951	1.79239	3.79237	0	1.10236	0.558294	1.61899	1.98966	2.46003	0	2.47343	3.98865	1.83885	3.21726	0	1.07018	0	2.5209	3.68664	4.38563	2.56467	5.43022	3.28278	4.21136	2.51972	1.43336	3.71348	4.02073	3.97845	3.63589	3.34203	3.08171	3.77938	3.49393
M. musculus	LPS v control
	fold change		0.76515	0.986759	130.881	3.79434	15.2202	207.383	117.793	0.940686	0.481617	0.471234	na	4.0395	3.20876	12.8814	10.7792	1.06201	1.13881	8.02914	13.9697	1.99429	50.8862	1.51309	0.829989	na	75.8487	1.15028	11.0449	0.50366	0.977511	1.24135	1.77966	4.41316	40.6268	0.99015	5.83916	5.14516	7.63286	3.5641	1.59658	0.59543	9.78248
	t test		0.44598	0.965416	3.09999e-15	9.74292e-08	1.96835e-07	3.85553e-13	7.65106e-14	0.115551	0.00102133	2.11247e-07	na	1.41539e-05	0.0143529	8.12905e-06	9.21858e-09	0.662546	0.602562	1.05864e-08	6.41702e-15	0.0980425	8.65052e-15	0.0200627	0.582482	na	6.37616e-12	0.196139	1.06719e-05	0.0160829	0.847199	0.0851889	0.000115775	7.22417e-08	2.85601e-07	0.939753	1.16853e-17	1.9897e-10	4.4522e-08	0.00018146	0.0291581	7.67881e-07	2.24215e-14
	FDR		0.531818	0.97	6.045e-14	2.70214e-07	5.2e-07	2.17286e-12	5.005e-13	0.150968	0.001625	5.11875e-07	na	2.6e-05	0.02184	1.66263e-05	3.588e-08	0.715	0.668571	3.9e-08	8.32e-14	0.1274	8.4825e-14	0.0288889	0.665294	na	3.12e-11	0.24375	2.145e-05	0.024	0.895946	0.11431	0.000212727	2.16e-07	6.65294e-07	0.964737	4.68e-16	8.66667e-10	1.4625e-07	0.000305217	0.0403929	1.66833e-06	1.716e-13
22275	Pero	control	2.19692	2.6732	2.10188	2.92531	1.16299	0	2.00026	4.49758	2.76567	4.55647	0	1.9759	0	0.2599	1.87795	1.42127	0	1.47738	3.17079	3.37162	1.8565	0	1.16299	0	1.18932	3.82092	3.13554	4.0443	5.58536	3.62011	3.89371	1.35681	2.19942	1.21414	3.3688	4.07795	3.68565	3.87326	2.91645	3.84151	2.54433
22277	Pero	control	2.37071	2.12426	2.10682	3.07335	0.923547	0	1.16659	4.49229	2.68664	4.22742	0	2.1344	0.321487	0.923547	2.12767	1.29921	0	1.76865	3.03624	3.3075	2.03749	0	0.321487	0	1.29921	3.70935	3.15813	4.03703	5.67166	3.60513	3.8293	0.865555	1.71065	0.798608	3.32235	4.03407	3.55618	3.82236	3.02449	3.81095	2.65795
22279	Pero	control	2.17595	2.8274	1.9668	2.97267	0.195952	0	1.55768	4.523	2.79796	4.49999	0.849164	2.17368	0	0.673073	1.98483	1.32629	0	1.75225	3.20837	3.34361	1.85871	0	0.195952	0	1.29286	3.87227	3.39337	4.13049	5.65844	3.59692	3.91381	1.27513	1.79255	0.936314	3.37233	4.04013	3.63849	3.84942	3.00432	3.83772	2.56424
22282	Pero	control	2.63013	2.65165	2.13352	3.04727	0.595701	0	1.10758	4.55422	2.75891	4.35163	0	2.02707	0	0.470763	1.91792	1.5957	0	1.58471	3.00648	3.17955	2.01067	0.60206	0	0	1.35537	3.79678	3.09401	4.071	5.6423	3.63063	3.92189	1.62711	1.24891	1.10758	3.36821	4.06115	3.66997	3.85016	3.11826	3.8569	2.64589
22315	Pero	control	2.17204	2.43168	1.90395	2.9284	0.255586	0	1.38592	4.61213	2.75358	4.43761	0.255586	1.81189	0.255586	0.908798	2.08809	1.52276	0	1.44592	2.91072	3.15897	2.05147	0	0.255586	0	1.185	3.75587	3.03374	4.23727	5.56974	3.60292	3.80387	0.732707	1.81788	0.799654	3.37665	4.37539	3.83784	3.81251	3.11528	3.77	2.50478
22321	Pero	control	2.28032	2.80407	2.15539	3.14737	0.933537	0	1.39427	4.53812	2.64836	4.18328	0.280324	2.25805	0.280324	0	1.87692	1.71966	0	1.28032	3.39125	3.25431	1.98362	0	0.581354	0	1.64205	3.7888	3.19095	4.04763	5.62022	3.65259	3.86629	1.81814	1.61276	1.28032	3.39377	4.10554	3.60778	3.81023	3.06744	3.76355	2.67126
22335	Pero	control	2.24907	2.68644	2.10807	2.99211	0.897958	0.244745	1.17416	4.51006	2.77379	4.22372	0.244745	1.76979	0	1.24475	1.95232	1.48778	0	1.76326	3.12413	3.25479	1.82453	0	0.244745	0	1.32393	3.80652	3.25716	4.01636	5.64776	3.65872	3.91803	1.66799	1.65129	0.846805	3.30317	4.2249	3.69434	3.90075	3.02407	3.84479	2.6121
22341	Pero	control	2.18337	2.45637	2.24912	3.07445	0.710406	0.467368	1.44509	4.48049	2.87679	4.37613	0.166338	1.96568	0	0.467368	1.92977	1.38382	0	1.35667	2.97758	3.44185	1.72264	0.30103	0.166338	0	1.48856	3.91498	3.07348	4.13824	5.6525	3.6312	4.03177	1.5977	1.67822	0.906701	3.26636	4.05331	3.82132	3.86546	3.07445	3.84776	2.57458
22258	Pero	LPS	2.14027	3.10769	3.71064	2.88423	3.03414	2.44674	4.08071	4.44477	2.43297	4.69946	2.44312	3.20208	1.9838	1.99414	3.24513	1.36575	0.365752	2.12542	4.11891	3.39985	3.36379	0.30103	0	0	3.11122	3.45969	3.64003	4.0486	5.48406	3.96525	4.09149	1.56987	4.36917	2.96235	4.56774	4.52922	4.21492	4.14333	2.90146	3.85147	3.56715
22278	Pero	LPS	2.43999	3.4362	3.66174	3.28959	3.0377	2.2032	3.81974	4.49627	2.50515	4.52057	2.63857	2.85762	2.04047	1.85641	3.41355	1.14521	0.601141	2.08899	4.16978	3.41111	3.51096	0	0	0	2.98045	3.64972	3.99366	3.94714	5.53721	3.98902	4.2854	2.12293	4.31172	3.41389	4.59805	4.57183	4.20235	4.19923	2.88593	3.86276	3.55369
22281	Pero	LPS	2.25993	3.20231	3.54868	3.21431	2.66879	2.49115	4.12206	4.45692	2.35218	4.46829	2.61182	3.19899	2.53938	1.64451	3.30323	1.15639	0.644506	2.18232	4.00548	3.52789	3.39172	0.60206	0	0	3.01604	3.35334	3.75248	3.84036	5.51571	4.05923	4.22699	1.88129	4.19787	3.08344	4.55805	4.52427	4.24824	4.21013	3.00173	3.88854	3.47236
22284	Pero	LPS	2.28666	3.36538	3.80612	3.37858	2.47669	2.6591	4.1789	4.53191	2.51455	4.44672	2.74489	3.41651	1.55904	1.31353	3.24193	0.915591	0.216621	2.23987	4.12239	3.68574	3.70298	0	0	0	2.89377	3.56561	4.01243	3.81245	5.56703	4.02933	4.40569	1.62316	4.12473	3.13779	4.61211	4.54638	4.23646	4.31393	3.12024	3.87277	3.84705
22289	Pero	LPS	2.53608	3.15457	3.0568	3.15259	3.28345	2.27064	3.59453	4.51385	2.59218	5.053	2.59735	3.0395	1.64827	2.25033	3.63102	1.15226	0	2.23144	4.19033	3.42813	3.66308	0	0	0	2.54788	3.6149	3.81218	4.05839	5.50552	3.99216	4.17173	2.83771	3.8727	2.97093	4.58102	4.54407	4.21503	4.20404	2.82995	3.83955	3.58202
22292	Pero	LPS	2.17517	3.11942	3.27864	3.233	3.05645	2.43772	3.59751	4.47686	2.57054	4.5846	2.42931	3.14303	2.12115	1.69805	3.55294	1.4193	0	2.05277	3.92022	3.62232	3.66727	0	0	0	3.047	3.57887	3.80119	3.96558	5.51863	4.04724	4.27017	2.79098	4.16942	3.03137	4.60895	4.61903	4.32404	4.30662	2.90526	3.87894	3.70267
22316	Pero	LPS	2.14053	3.41411	3.6515	3.32408	3.11622	2.79117	4.15199	4.44579	2.46982	4.48213	2.82804	3.16598	2.31576	2.52437	3.35949	1.61161	0	2.3598	4.13168	3.625	3.69152	0.30103	0.213673	0	3.14868	3.52009	3.91485	3.97308	5.54272	4.03492	4.36025	1.62021	4.52124	3.18402	4.65812	4.6163	4.36754	4.35993	2.88081	3.84109	3.69876
22319	Pero	LPS	2.38601	3.6691	3.29611	3.20058	3.33912	2.20279	3.68925	4.50802	2.46389	4.73728	2.7762	3.03539	2.32074	1.99309	3.68399	1.16751	0	2.56944	4.21789	3.49262	3.67599	0	0	0	2.98042	3.46627	4.38225	4.06554	5.53662	4.02168	4.17808	1.99805	3.85373	3.40012	4.6352	4.47029	4.1186	4.15497	2.70243	3.92978	3.66941
22325	Pero	LPS	2.14406	3.20115	3.55737	3.20683	2.6353	2.34003	4.02184	4.47578	2.31806	4.62358	2.44688	3.04625	2.0525	2.02506	3.51718	1.01552	0.362303	2.66225	4.18414	3.45879	3.65556	0	0.362303	0	2.9793	3.4707	3.87063	3.71063	5.49961	3.96082	4.1651	2.04804	3.89487	3.04173	4.56885	4.49317	4.14802	4.18293	2.88986	3.8635	3.51566
22327	Pero	LPS	2.07784	3.22122	3.28412	2.83059	2.98696	2.33886	3.63346	4.48782	2.25042	4.84164	2.52125	2.99334	1.32335	1.42808	3.3979	1.09487	0	2.13626	3.90567	3.39005	3.45891	0	0	0	2.8254	3.22917	3.76002	4.29407	5.35637	3.771	3.96014	2.93613	3.80205	3.04388	4.50231	4.28466	4.0762	4.02563	2.64147	3.60952	3.35125
22332	Pero	LPS	2.56656	3.62994	3.49518	3.30341	3.04823	2.32722	4.14566	4.49299	2.42651	4.77949	2.73419	3.37292	2.52207	2.11063	3.59563	1.24205	0	2.34662	4.05322	3.53415	3.65545	0.60206	0	0	2.96905	3.59028	4.06193	3.90129	5.66612	4.0848	4.26661	2.94199	4.08801	3.41605	4.59758	4.56404	4.24871	4.22355	2.90849	3.93724	3.58217
22339	Pero	LPS	2.46504	3.55931	3.25606	3.28307	2.67801	2.39833	3.51202	4.56046	2.60638	4.63575	2.86353	2.84959	1.7647	0.919599	3.36016	1.30778	0	2.17218	4.08669	3.54531	3.68791	0.69897	0.266387	0	2.84042	3.4894	4.10163	3.93054	5.71349	3.95445	4.22019	1.86845	4.06974	3.21382	4.5927	4.56291	4.24443	4.26045	3.03383	3.81649	3.41189
P. leucopus	LPS v control
	fold change		1.0452	5.72994	23.7804	1.48464	172.702	208.88	298.558	0.9225	0.50216	1.99072	258.074	12.4607	81.0516	15.654	29.6766	0.557947	1.52239	5.13218	9.75002	1.66363	47.376	1.24703	0.505988	na	39.6216	0.4907	5.73095	0.744757	0.805241	2.33193	2.08682	6.59059	246.781	148.599	17.5227	2.54464	3.39963	2.33011	0.705816	1.06575	9.60762
	t test		0.802348	3.83632e-07	5.34408e-12	0.0153715	3.10987e-12	1.46163e-16	9.98442e-14	0.0575407	2.25674e-06	0.000832397	2.11562e-15	5.38897e-11	9.02516e-11	8.35853e-06	2.73862e-15	0.00459949	0.0558593	1.89227e-07	1.15396e-12	9.49309e-05	8.94122e-17	0.430831	0.0173614	na	1.3168e-14	2.58107e-06	1.5439e-08	0.0377178	0.0114983	2.94893e-10	2.07057e-06	0.00170044	2.11806e-14	5.87322e-16	7.02517e-23	6.44269e-08	9.75337e-11	1.71907e-09	0.00750477	0.391113	2.26634e-13
	FDR		0.8	7.08182e-07	1.67154e-11	0.0186364	1.05917e-11	2.05e-15	4.55556e-13	0.0642703	3.92917e-06	0.00121536	1.722e-14	1.58143e-10	2.46e-10	1.32462e-05	1.845e-14	0.00628667	0.0637778	3.70952e-07	4.47273e-12	0.000144259	1.8245e-15	0.44075	0.0205	na	7.61429e-14	4.264e-06	3.23684e-08	0.0445143	0.0140937	6.99412e-10	3.74348e-06	0.00240345	1.07625e-13	6.0475e-15	2.87e-21	1.312e-07	2.51125e-10	3.87222e-09	0.00991935	0.41	9.43e-13

## Sheet: liver
Table S5C. RNA-seq of liver of P. leucopus and M. musculus with or without LPS and presented as log10 normalized unique reads
name	genus	treatment	Alb	Arg1	Crp	Gapdh	Hp	MT-Co1	Nos2	Ptx3	Saa3	Sod2	Tlr2	Tlr4
102	Mus	control	6.39928	4.64968	3.44059	4.59464	5.13637	6.2726	0	0	3.10106	3.65312	1.8451	1.60206
106	Mus	control	6.19771	4.67045	3.63195	4.76719	5.46349	6.04463	0.30103	0	4.08182	3.74889	1.61278	0.845098
115	Mus	control	6.19712	4.65629	3.31197	4.80188	5.47221	6.49313	0	0	3.59362	3.75876	1.80618	0.90309
116	Mus	control	6.44951	4.78153	3.69161	4.82675	5.44746	6.1784	0.30103	0	3.36866	3.84386	1.6902	1.30103
120	Mus	control	6.37118	4.61902	3.64846	4.67358	5.26919	6.33777	0.60206	0	3.06296	3.85107	1.83251	1.39794
F1_01	Mus	control	6.2882	4.6107	3.20276	4.57809	5.20129	6.25727	0	0	3.31576	3.70766	1.90309	1.23045
F3_02	Mus	control	6.29274	4.44685	3.21854	4.56638	5.29886	6.12426	0.30103	0	3.17464	3.79197	1.85733	1.34242
M4_04	Mus	control	6.4176	4.73762	3.53237	4.80744	5.72625	6.25787	0	0.60206	4.35394	3.80209	2.15836	1.20412
101	Mus	LPS	6.23305	4.50099	3.84745	4.55353	6.06865	6.28886	2.6149	1.69897	5.97141	4.36033	3.76193	1.23045
103	Mus	LPS	6.21621	4.43189	3.75481	4.48379	5.96793	6.31626	2.83948	0	5.83155	4.21754	3.83155	1.11394
104	Mus	LPS	6.23247	4.36243	4.02395	4.46792	5.91945	6.03466	2.80346	0	5.7567	4.20151	4.13659	1.11394
105	Mus	LPS	6.12303	4.1821	3.89702	4.47248	6.03812	6.24673	2.78533	0	5.84822	4.29783	3.89664	1.54407
107	Mus	LPS	6.06179	4.35864	3.88412	4.5793	5.92366	6.21168	2.72591	0	5.72047	4.10452	3.79962	1.72428
108	Mus	LPS	6.09115	4.39992	4.27777	4.60407	5.8978	6.15879	3.07262	0.60206	5.73757	4.18233	4.047	1.17609
109	Mus	LPS	6.29167	4.62138	4.3571	4.74046	5.90364	6.17046	3.25575	0	5.76895	4.21179	4.13184	1.07918
118	Mus	LPS	6.18059	4.50684	4.04571	4.49294	5.88513	6.13272	2.48714	0.477121	5.70782	4.19008	3.98838	1.34242
F3_03	Mus	LPS	6.22359	4.40953	3.88156	4.4298	5.87339	6.17319	2.66652	0.845098	5.77793	4.16738	4.01233	1.36173
M2_05	Mus	LPS	5.95273	4.31524	4.11381	4.55576	5.86946	6.27782	2.85431	2.21219	5.6727	4.0454	3.869	1.81954
M4_06	Mus	LPS	6.29944	4.55949	4.35963	4.66979	5.76102	5.93005	3.06371	0	5.61662	4.07463	4.0289	1.65321
M4_07	Mus	LPS	6.36672	4.6874	4.45823	4.77912	5.81052	6.3412	2.96332	0.90309	5.65672	4.2039	4.11803	1.86332
M. musculus	LPS v control
	fold change		0.728959	0.628257	4.12396	0.736354	3.41201	0.879959	453.133	3.06398	177.418	2.62075	134.986	1.54967
	t test		0.0127064	0.00239874	9.51707e-06	0.0177965	8.46975e-08	0.348015	6.98316e-16	0.0916112	3.89908e-12	1.10947e-09	2.14588e-17	0.147762
	FDR		0.0195	0.00411429	1.9e-05	0.024	2.04e-07	0.35	4.2e-15	0.1104	1.56e-11	3.3e-09	2.52e-16	0.163636
22275	Peromyscus	control	6.41366	4.66208	3.58161	4.92359	5.31162	6.02804	0	0.60206	3.39217	3.63236	2.54531	2
22277	Peromyscus	control	6.52855	4.51469	3.91413	4.95902	5.4973	6.12489	0	0.778151	2.84942	3.68052	2.71767	1.85733
22279	Peromyscus	control	6.53951	4.74326	3.62992	4.99996	5.33493	6.14424	0	0	2.9196	3.65312	2.76938	1.97313
22282	Peromyscus	control	6.52551	4.54685	3.97786	4.94199	5.4227	6.111	0	0.477121	2.76641	3.70655	3.03623	2.08279
22315	Peromyscus	control	6.40776	4.57544	3.75012	4.92678	5.27995	5.99746	0	0.30103	2.7364	3.54753	2.75205	2.04139
22321	Peromyscus	control	6.53991	4.80089	3.86189	4.99934	5.72678	6.24026	0	0	3.24204	3.77144	2.71096	2.04532
22335	Peromyscus	control	6.51935	4.67024	3.84893	4.88667	5.41708	6.09199	0	1.20412	2.84942	3.6766	2.92686	2.02938
22341	Peromyscus	control	6.56344	4.82503	3.83104	4.99579	5.37566	6.25499	0	0.60206	2.94101	3.6464	2.96942	1.88081
22258	Peromyscus	LPS	6.43783	4.73146	4.25066	5.01492	5.80821	6.16089	1.30103	2.58546	5.81978	4.56394	3.21219	2.07918
22281	Peromyscus	LPS	6.40672	4.70967	4.28053	4.90274	5.92801	6.06002	1	2.71517	5.83409	4.59836	3.1685	2.02531
22284	Peromyscus	LPS	6.27312	4.49892	4.34543	4.9014	5.84074	6.34314	1.60206	2.21484	5.85184	4.50879	3.14706	2.22011
22289	Peromyscus	LPS	6.58581	4.60116	4.76068	4.83112	5.75288	6.12612	1.32222	1.90849	5.81016	4.54902	3.22737	2.16137
22292	Peromyscus	LPS	6.3809	4.40382	4.16182	4.76803	5.77199	5.94775	1.49136	2.24797	5.73514	4.43611	2.74273	1.87506
22316	Peromyscus	LPS	6.43959	4.73021	4.31414	4.8497	5.76937	6.06498	1.99564	3.01284	5.76033	4.50873	3.1486	2.0086
22319	Peromyscus	LPS	6.23792	4.5552	3.63286	4.78791	5.85541	6.38061	1.17609	2.35603	5.63351	4.4049	2.82802	1.95424
22325	Peromyscus	LPS	6.34508	4.8531	4.06971	4.9637	5.76601	6.13553	1.49136	2.33846	5.6982	4.48009	3.00689	1.98677
22327	Peromyscus	LPS	6.42321	4.89583	4.32451	4.71024	5.66255	5.98299	1.14613	2.92376	5.56907	4.53264	2.98632	1.716
22332	Peromyscus	LPS	6.30899	4.80929	4.08142	4.86596	5.5566	6.02746	0.477121	2.64048	5.58107	4.3105	3.1313	2.02938
22339	Peromyscus	LPS	6.48619	4.82366	4.16844	4.80973	5.82737	6.19103	1.86332	2.6902	5.65351	4.35288	3.11528	1.5682
P.leucopus	LPS v control
	fold change		5.25631	4.34927	7.32054	3.42059	9.86519	5.67079	17.3325	82.96	787.428	15.8192	4.21372	1.52979
	t test		0.115242	0.0796703	0.0207992	0.119993	0.039332	0.0870809	2.44635e-06	1.54135e-07	1.61754e-06	0.00372903	0.0213208	0.147125
	FDR		0.336	0.285	0.1032	0.327273	0.150857	0.28	2.84e-05	7.44e-06	1.14e-05	0.0165	0.088	0.36

## Sheet: Gdf1-liver
Table S5D. Selected analysis of liver RNA-seqs for Gdf15* (log10 normalized unique reads)
animal	genus	treatment	sex	Gdf15		animal	genus	treatment	sex	Gdf15
102	Mus	control	F	2.10836		22275	Pero	control	F	1.74918
120	Mus	control	F	2.10138		22277	Pero	control	F	1.87309
F1_01	Mus	control	F	1.96674		22279	Pero	control	F	1.8431
F3_02	Mus	control	F	2.0191		22282	Pero	control	F	1.77654
106	Mus	control	M	1.50998		22315	Pero	control	M	2.20764
115	Mus	control	M	1.85723		22321	Pero	control	M	1.97318
116	Mus	control	M	1.8461		22335	Pero	control	M	2.05695
M4_04	Mus	control	M	1.985		22341	Pero	control	M	2.01515
101	Mus	LPS	F	2.68612		22258	Pero	LPS	F	1.85493
103	Mus	LPS	F	2.46695		22278	Pero	LPS	F	1.86093
104	Mus	LPS	F	1.97484		22281	Pero	LPS	F	1.82317
105	Mus	LPS	F	2.42429		22284	Pero	LPS	F	1.60269
118	Mus	LPS	F	1.99537		22289	Pero	LPS	F	1.90222
F3_03	Mus	LPS	F	2.47119		22292	Pero	LPS	F	1.57449
107	Mus	LPS	M	2.86158		22316	Pero	LPS	M	1.88828
108	Mus	LPS	M	3.05311		22319	Pero	LPS	M	1.75852
109	Mus	LPS	M	2.99619		22325	Pero	LPS	M	1.65721
M2_05	Mus	LPS	M	3.19801		22327	Pero	LPS	M	1.81281
M4_06	Mus	LPS	M	3.16095		22332	Pero	LPS	M	1.84646
M4_07	Mus	LPS	M	3.04377		22339	Pero	LPS	M	1.58414
M. musculus	LPS v control					P.leucopus	LPS v control
	fold change			5.68816			fold change			0.65
	t test			0.000164708			t test			0.0128944
* Reference sequence for Peromyscus in this analysis was P. maniculatus (Table S21). On chromosome 17 (NC_051077) of P. leucopus between positions 54521628 and 54523823 there are three putative exons for Gdf15 that are 98% identical to the P. maniculatus sequence but are currently unannotated. The sequence is atypically GC-rich and homopolymeric runs. It is likely that the frame shifts in the exo…
