# Supplementary material for: An Infection-Tolerant Mammalian Reservoir for Several Zoonotic Agents Broadly Counters the Inflammatory Effects of Endotoxin
Source: mBio. 2021 Apr 13;12(2):e00588-21. doi: 10.1128/mBio.00588-21 (PMC8092257; doi:10.1128/mBio.00588-21)
Supplement: TABLE S6 [file mBio.00588-21_st006.xlsx]

## Sheet: Sheet1
Table S6. Targeted RNA-seq of spleen and blood of older P. leucopus with or without LPS treatment and presented as log10 normalized unique reads
name	tissue	treatment	Alox5	Arg1	Ccl2	Csf2	Csf3	Cxcl11	Gapdh	Hmox1	Ibsp	Ido1	Ifnb1	Ifng	IL13	IL1a	IL1b	IL1rn	IL6	IL10	IL12	IL22	Lcn2	MTcox1	Nfe2l2	Nos2	Ptx3	Slpi	Sod2	Tgfb1	Tnf
20949	spleen	control	2.28119	2.51914	2.35158	0.691984	0	1.05996	4.55865	4.24483	1.55729	2.13394	0	0.816922	0	1.44531	2.90328	1.77716	1.37623	2.14936	1.63811	0.214862	3.4919	5.65467	3.59053	1.23605	1.55729	1.84325	3.47672	3.81925	2.55332
20694	spleen	control	1.98897	2.05284	2.21254	0.762804	0.285683	0.461774	4.52338	4.04509	0	2.31303	0	1.44705	0.285683	1.79083	3.02802	1.8235	1.50317	1.89847	1.62811	0	2.94082	5.77976	3.60029	1.70893	1.16074	1.97142	3.37682	3.93614	2.77423
20733	spleen	control	2.08152	2.4993	2.13132	0.529259	0.353167	1.28259	4.55945	4.24801	0	2.05646	0	1.45008	0	1.51454	3.18854	1.6542	1.41387	2.19202	1.57065	0	3.29518	5.73615	3.6473	1.55729	1.41387	0.353167	3.35034	3.82461	2.40625
20807	spleen	control	2.22834	2.16139	2.11439	0.922509	0	1.00966	4.60372	3.82099	0.570327	2.2113	0.269297	1.2693	0	1.88734	3.29603	1.99357	1.55933	1.76066	1.67584	0	2.92251	5.92966	3.59337	2.15296	1.62148	1.80078	3.33319	3.83867	2.71178
20688	spleen	LPS	1.97116	3.03688	3.67458	3.08643	2.33233	3.27838	4.56767	4.80598	2.20237	3.24605	1.30926	1.61029	0	2.26787	4.08623	3.54087	2.97587	3.34067	1.08078	0	3.8383	5.6528	3.94227	1.69923	3.82478	2.95002	4.52803	3.97065	3.12731
20702	spleen	LPS	2.02025	3.15087	3.14231	3.07017	2.91537	3.35195	4.46613	4.46961	2.27111	3.15726	1.99589	1.62231	0	2.25532	4.0285	3.59375	2.96919	3.38658	1.51033	1.71125	3.51097	5.58494	3.90996	2.43975	4.05018	3.0062	4.44875	3.89636	3.41581
20695	spleen	LPS	2.2213	3.41583	3.86848	3.44882	3.23088	3.71494	4.45387	4.3755	2.90265	3.18218	2.33363	1.94568	0	2.71886	4.36773	3.63375	3.27117	3.06826	1.27995	2.81277	4.06916	5.53731	4.04365	1.98797	4.0361	3.23899	4.58763	3.94206	3.56325
20819	spleen	LPS	2.31659	3.67231	3.53955	2.59488	2.69179	3.29757	4.52467	4.57631	3.00842	3.47181	1.25479	1.42228	0.325368	2.12125	4.23871	3.45875	2.68044	3.43998	1.25479	0.723308	4.25351	5.51306	3.92596	2.30537	3.99371	3.7385	4.5525	3.9171	2.99048
20483	spleen	LPS	2.08323	3.16414	3.5192	1.9106	3.19904	3.43177	4.6548	4.0172	1.16241	3.29296	0.764469	2.70316	0	2.03164	4.21274	3.50915	3.01773	3.01162	1.41768	3.13646	3.12871	5.88484	3.80183	1.98632	3.54262	3.02811	4.38892	4.182	2.68961
20732	spleen	LPS	1.95783	3.51445	3.87262	3.30516	2.89656	3.27292	4.44825	4.64796	2.5195	2.95726	2.4292	2.30746	0	2.21689	4.42538	3.65771	3.3585	3.18794	1.07702	2.76365	3.70027	5.60009	4.0628	1.91586	4.31479	3.41428	4.55457	3.91175	3.37913
fold-change			0.891364	10.4131	25.1381	149.981	522.333	274.005	0.907675	2.4681	64.939	10.9455	41.1038	4.89056	0.961186	4.06568	13.2611	56.6967	38.2239	17.3401	0.438446	63.7075	3.86856	0.714133	2.18712	2.46572	332.674	54.6001	13.3598	1.30413	3.82711
t test			0.59787	0.000189733	1.13168e-05	7.95987e-05	4.76956e-07	3.88144e-07	0.36056	0.0399094	0.0036282	4.97613e-06	0.00161548	0.0370336	0.850343	0.00333994	4.8842e-06	5.38202e-09	1.7063e-06	7.26417e-06	0.00429844	0.024404	0.0356675	0.114153	0.000136031	0.0913473	2.00495e-07	0.000903339	8.53332e-09	0.0855068	0.0110002
20501	blood	control	3.06001	4.32782					4.11609		1.80296							2.99123					3.33124			0		2.21597	3.82324	3.4187
20613	blood	control	2.8044	3.90009					4.08256		1.55127							2.70283					2.74077			0		1.91741	3.35142	3.28766
20696	blood	control	2.50842	3.79052					4.0779		1.19854							2.71628					2.64661			0		1.79416	3.32469	3.32143
20704	blood	control	2.62969	3.81288					4.00802		2.01948							2.23336					3.51967			0		2.5273	3.50711	3.0391
20495	blood	LPS	3.32455	4.64828					4.35516		4.15006							3.80229					5.29777			0		4.47379	4.70272	3.82112
20713	blood	LPS	3.46278	4.71424					4.50344		4.40089							3.89152					5.38423			0		4.67557	4.75262	3.70436
20732	blood	LPS	3.1498	4.54582					4.20272		4.32341							3.93375					4.80419			0		4.16297	4.43989	3.34366
20483	blood	LPS	3.56086	4.90854					4.60677		4.53036							4.11332					5.50891			0.475334		4.86627	4.94014	3.87223
fold-change			4.20597	5.57692					2.2176		510.643							18.8059					154.598			1.31472		269.737	16.1149	2.62192
t test			0.00581867	0.00227082					0.00896484		8.28605e-06							0.000294307					0.000170762			0.355918		3.4782e-05	0.000228875	0.0270781
