# Supplementary material for: An Infection-Tolerant Mammalian Reservoir for Several Zoonotic Agents Broadly Counters the Inflammatory Effects of Endotoxin
Source: mBio. 2021 Apr 13;12(2):e00588-21. doi: 10.1128/mBio.00588-21 (PMC8092257; doi:10.1128/mBio.00588-21)
Supplement: TABLE S7 [file mBio.00588-21_st007.xlsx]

## Sheet: S7A
Table S7A. Targeted RNA-seq of spleen and blood of older P. leucopus with or without LPS treatment and presented as log10 normalized unique reads
name	tissue	treatment	Alox5	Arg1	Ccl2	Csf2	Csf3	Cxcl11	Gapdh	Hmox1	Ibsp	Ido1	Ifnb1	Ifng	IL13	IL1a	IL1b	IL1rn	IL6	IL10	IL12	IL22	Lcn2	MTcox1	Nfe2l2	Nos2	Ptx3	Slpi	Sod2	Tgfb1	Tnf
20949	spleen	control	2.28119	2.51914	2.35158	0.691984	0	1.05996	4.55865	4.24483	1.55729	2.13394	0	0.816922	0	1.44531	2.90328	1.77716	1.37623	2.14936	1.63811	0.214862	3.4919	5.65467	3.59053	1.23605	1.55729	1.84325	3.47672	3.81925	2.55332
20694	spleen	control	1.98897	2.05284	2.21254	0.762804	0.285683	0.461774	4.52338	4.04509	0	2.31303	0	1.44705	0.285683	1.79083	3.02802	1.8235	1.50317	1.89847	1.62811	0	2.94082	5.77976	3.60029	1.70893	1.16074	1.97142	3.37682	3.93614	2.77423
20733	spleen	control	2.08152	2.4993	2.13132	0.529259	0.353167	1.28259	4.55945	4.24801	0	2.05646	0	1.45008	0	1.51454	3.18854	1.6542	1.41387	2.19202	1.57065	0	3.29518	5.73615	3.6473	1.55729	1.41387	0.353167	3.35034	3.82461	2.40625
20807	spleen	control	2.22834	2.16139	2.11439	0.922509	0	1.00966	4.60372	3.82099	0.570327	2.2113	0.269297	1.2693	0	1.88734	3.29603	1.99357	1.55933	1.76066	1.67584	0	2.92251	5.92966	3.59337	2.15296	1.62148	1.80078	3.33319	3.83867	2.71178
20688	spleen	LPS	1.97116	3.03688	3.67458	3.08643	2.33233	3.27838	4.56767	4.80598	2.20237	3.24605	1.30926	1.61029	0	2.26787	4.08623	3.54087	2.97587	3.34067	1.08078	0	3.8383	5.6528	3.94227	1.69923	3.82478	2.95002	4.52803	3.97065	3.12731
20702	spleen	LPS	2.02025	3.15087	3.14231	3.07017	2.91537	3.35195	4.46613	4.46961	2.27111	3.15726	1.99589	1.62231	0	2.25532	4.0285	3.59375	2.96919	3.38658	1.51033	1.71125	3.51097	5.58494	3.90996	2.43975	4.05018	3.0062	4.44875	3.89636	3.41581
20695	spleen	LPS	2.2213	3.41583	3.86848	3.44882	3.23088	3.71494	4.45387	4.3755	2.90265	3.18218	2.33363	1.94568	0	2.71886	4.36773	3.63375	3.27117	3.06826	1.27995	2.81277	4.06916	5.53731	4.04365	1.98797	4.0361	3.23899	4.58763	3.94206	3.56325
20819	spleen	LPS	2.31659	3.67231	3.53955	2.59488	2.69179	3.29757	4.52467	4.57631	3.00842	3.47181	1.25479	1.42228	0.325368	2.12125	4.23871	3.45875	2.68044	3.43998	1.25479	0.723308	4.25351	5.51306	3.92596	2.30537	3.99371	3.7385	4.5525	3.9171	2.99048
20483	spleen	LPS	2.08323	3.16414	3.5192	1.9106	3.19904	3.43177	4.6548	4.0172	1.16241	3.29296	0.764469	2.70316	0	2.03164	4.21274	3.50915	3.01773	3.01162	1.41768	3.13646	3.12871	5.88484	3.80183	1.98632	3.54262	3.02811	4.38892	4.182	2.68961
20732	spleen	LPS	1.95783	3.51445	3.87262	3.30516	2.89656	3.27292	4.44825	4.64796	2.5195	2.95726	2.4292	2.30746	0	2.21689	4.42538	3.65771	3.3585	3.18794	1.07702	2.76365	3.70027	5.60009	4.0628	1.91586	4.31479	3.41428	4.55457	3.91175	3.37913
fold-change			0.891364	10.4131	25.1381	149.981	522.333	274.005	0.907675	2.4681	64.939	10.9455	41.1038	4.89056	0.961186	4.06568	13.2611	56.6967	38.2239	17.3401	0.438446	63.7075	3.86856	0.714133	2.18712	2.46572	332.674	54.6001	13.3598	1.30413	3.82711
t test			0.59787	0.000189733	1.13168e-05	7.95987e-05	4.76956e-07	3.88144e-07	0.36056	0.0399094	0.0036282	4.97613e-06	0.00161548	0.0370336	0.850343	0.00333994	4.8842e-06	5.38202e-09	1.7063e-06	7.26417e-06	0.00429844	0.024404	0.0356675	0.114153	0.000136031	0.0913473	2.00495e-07	0.000903339	8.53332e-09	0.0855068	0.0110002
20501	blood	control	3.06001	4.32782					4.11609		1.80296							2.99123					3.33124			0		2.21597	3.82324	3.4187
20613	blood	control	2.8044	3.90009					4.08256		1.55127							2.70283					2.74077			0		1.91741	3.35142	3.28766
20696	blood	control	2.50842	3.79052					4.0779		1.19854							2.71628					2.64661			0		1.79416	3.32469	3.32143
20704	blood	control	2.62969	3.81288					4.00802		2.01948							2.23336					3.51967			0		2.5273	3.50711	3.0391
20495	blood	LPS	3.32455	4.64828					4.35516		4.15006							3.80229					5.29777			0		4.47379	4.70272	3.82112
20713	blood	LPS	3.46278	4.71424					4.50344		4.40089							3.89152					5.38423			0		4.67557	4.75262	3.70436
20732	blood	LPS	3.1498	4.54582					4.20272		4.32341							3.93375					4.80419			0		4.16297	4.43989	3.34366
20483	blood	LPS	3.56086	4.90854					4.60677		4.53036							4.11332					5.50891			0.475334		4.86627	4.94014	3.87223
fold-change			4.20597	5.57692					2.2176		510.643							18.8059					154.598			1.31472		269.737	16.1149	2.62192
t test			0.00581867	0.00227082					0.00896484		8.28605e-06							0.000294307					0.000170762			0.355918		3.4782e-05	0.000228875	0.0270781

## Sheet: S7B
Table S7B. Log2 fold-changes DEGs of blood of LPS-treated P. leucopus and Borrelia hermsii infected P. leucopus
accession	product	log2 LPS fold change	log2 infection fold change		accession	product	log2 LPS fold change	log2 infection fold change
XM_028880204.1	serum amyloid A-3 protein (LOC114700540), transcript variant X2, mRNA	10.0479	10.8823		XM_028853721.1	mitogen-activated protein kinase kinase kinase kinase 2 (Map4k2), mRNA	0.359712	-0.181345
XM_028868627.1	secretory leukocyte peptidase inhibitor (Slpi), mRNA	10.003	8.91351		XM_028878712.1	huntingtin interacting protein K (Hypk), transcript variant X1, mRNA	0.357411	-0.0372869
XM_028867455.1	integrin binding sialoprotein (Ibsp), mRNA	11.159	8.30677		XM_028879854.1	cytochrome c oxidase subunit 7A2, mitochondrial (LOC114700271), mRNA	0.355683	0.527051
XM_028859809.1	formyl peptide receptor 1 (Fpr1), transcript variant X1, mRNA	7.17042	6.40964		XM_028892906.1	calmodulin 2 (Calm2), mRNA	0.353062	0.398621
XM_028890975.1	matrix metallopeptidase 8 (Mmp8), mRNA	9.30018	6.15887		XM_028863348.1	NADH:ubiquinone oxidoreductase subunit A11 (Ndufa11), mRNA	0.349717	-0.0670766
XM_028881893.1	C-X-C motif chemokine 2-like (LOC114701735), mRNA	10.2708	6.34475		XM_028875462.1	SYF2 pre-mRNA splicing factor (Syf2), mRNA	0.349196	0.132955
XM_028864652.1	aconitate decarboxylase 1 (Acod1), mRNA	7.1108	5.88245		XM_028879761.1	vinculin (Vcl), transcript variant X1, mRNA	0.347454	-0.00252207
XM_028884808.1	lipocalin 2 (Lcn2), transcript variant X2, mRNA	8.96007	5.20472		XR_003734433.1	uncharacterized LOC114692512 (LOC114692512), ncRNA	0.346819	-0.143039
XM_028860285.1	serum amyloid A-5 protein (LOC114685652), transcript variant X2, mRNA	10.5698	4.87136		XM_028868796.1	UBA domain containing 1 (Ubac1), mRNA	0.346414	-0.185762
XM_028890551.1	C-C motif chemokine 3 (LOC114707732), mRNA	6.9291	4.35534		XM_028886928.1	cytochrome b-c1 complex subunit 1, mitochondrial (LOC114705194), mRNA	0.345901	0.44209
XM_028860034.1	lactotransferrin (Ltf), mRNA	8.21448	4.14938		XM_028878383.1	oxoglutarate dehydrogenase like (Ogdhl), transcript variant X4, mRNA	0.345112	0.193083
XM_028868677.1	interleukin 1 receptor antagonist (Il1rn), transcript variant X1, mRNA	6.55291	4.01934		XM_028892084.1	peptidylprolyl cis/trans isomerase, NIMA-interacting 4 (Pin4), mRNA	0.344898	-0.00409524
XM_028865841.1	interleukin 1 receptor type 2 (Il1r2), mRNA	7.17218	3.7904		XM_028889827.1	uroporphyrinogen decarboxylase (Urod), transcript variant X2, mRNA	0.344469	4.86637e-05
XM_028866678.1	superoxide dismutase 2 (Sod2), mRNA	5.36331	3.76343		XM_028854184.1	ribophorin I (Rpn1), mRNA	0.34441	0.701855
XM_028891075.1	haptoglobin (Hp), mRNA	5.341	3.12018		XM_028883031.1	growth hormone inducible transmembrane protein (Ghitm), transcript variant	0.343944	0.387042
XM_028854887.1	heme oxygenase 1 (Hmox1), mRNA	3.51755	2.86775		XM_028870735.1	tyrosine 3-monooxygenase/tryptophan 5-monooxygenase activation protein eta (Ywhah), mRNA	0.343591	-0.0377985
XM_028872948.1	suppressor of cytokine signaling 1 (Socs1), mRNA	5.1218	2.4515		XM_028868716.1	tubulin beta 4B class IVb (Tubb4b), mRNA	0.343504	0.359416
XM_028869645.1	lysozyme C-2-like (LOC114693317), mRNA	2.15242	1.9521		XM_028877516.1	signal peptidase complex subunit 2 (Spcs2), mRNA	0.339246	0.41988
XM_028877403.1	arginase 1 (Arg1), mRNA	4.37299	1.72264		XM_028870747.1	lymphocyte specific protein 1 (Lsp1), transcript variant X2, mRNA	0.339064	0.422919
XM_028893401.1	interleukin 1 beta (Il1b), mRNA	4.09153	1.67356		XM_028870105.1	eukaryotic translation initiation factor 4H (Eif4h), mRNA	0.337651	0.334025
XM_028864037.1	arachidonate 5-lipoxygenase (Alox5), mRNA	3.15768	1.3134		XM_028888763.1	T-cell-specific guanine nucleotide triphosphate-binding protein 1-like (LOC	0.336241	-0.250524
XM_028893355.1	dual specificity phosphatase 1 (Dusp1), mRNA	2.83301	-2.4556		XR_003734705.1	uncharacterized LOC114694442 (LOC114694442), ncRNA	0.333532	0.369762
XM_028887322.1	interleukin 13 receptor subunit alpha 1 (Il13ra1), mRNA	4.34939	2.48811		XR_003735313.1	small nucleolar RNA SNORA3/SNORA45 family (LOC114698186), ncRNA	0.333161	0.398642
XM_028878069.1	arachidonate 5-lipoxygenase activating protein (Alox5ap), transcript variant X1, mRNA	4.17261	2.26491		XM_028862160.1	proteasome subunit beta 6 (Psmb6), transcript variant X1, mRNA	0.331371	1.02359
XM_028893102.1	C-X-C motif chemokine receptor 2 (Cxcr2), mRNA	3.95073	1.23784		XR_003733830.1	uncharacterized LOC114688979 (LOC114688979), ncRNA	0.331112	-1.53268
XM_028887864.1	toll like receptor 4 (Tlr4), mRNA	3.4409	2.04008		XR_003734134.1	uncharacterized LOC114690823 (LOC114690823), transcript variant X3, ncRNA	0.328345	-0.583192
XM_028889246.1	lipopolysaccharide binding protein (Lbp), mRNA	3.27379	2.47903		XM_028869824.1	paraoxonase 2 (Pon2), mRNA	0.327073	-0.353863
XM_028892294.1	glyceraldehyde-3-phosphate dehydrogenase (Gapdh), mRNA	1.30397	0.917537		XR_003735598.1	small nucleolar RNA SNORA15 (LOC114699856), ncRNA	0.325258	0.833888
XM_028880203.1	serum amyloid A-3 protein (LOC114700540), transcript variant X1, mRNA	9.90087	8.8822		XM_028889608.1	growth factor receptor bound protein 2 (Grb2), transcript variant X1, mRNA	0.324811	0.458023
XM_028860282.1	serum amyloid A-3 protein-like (LOC114685651), transcript variant X1, mRNA	9.57461	6.52834		XM_028889691.1	aldo-keto reductase family 1 member A1 (Akr1a1), transcript variant X2, mRN	0.323887	0.613314
XM_028894435.1	serpin family E member 1 (Serpine1), mRNA	9.47011	1.66644		XM_028857543.1	adaptor related protein complex 2 subunit mu 1 (Ap2m1), transcript variant X2, mRNA	0.32359	0.682689
XM_028884807.1	lipocalin 2 (Lcn2), transcript variant X1, mRNA	8.7729	5.89415		XM_028889819.1	uroporphyrinogen decarboxylase (Urod), transcript variant X1, mRNA	0.32306	0.280322
XM_028860286.1	serum amyloid A-5 protein (LOC114685652), transcript variant X3, mRNA	8.51487	9.49123		XM_028862325.1	ubiquitin conjugating enzyme E2 S (Ube2s), mRNA	0.322707	0.343962
XM_028884227.1	cobalamin binding intrinsic factor-like (LOC114703403), mRNA	8.34484	5.32129		XM_028855605.1	myosin light chain 9 (Myl9), transcript variant X1, mRNA	0.322253	-0.560482
XM_028889615.1	sphingosine kinase 1 (Sphk1), transcript variant X4, mRNA	8.27269	3.5325		XM_028862919.1	ornithine decarboxylase antizyme 1 (Oaz1), mRNA	0.319474	-0.255442
XM_028879198.1	olfactomedin 4 (Olfm4), mRNA	8.17948	3.12518		XM_028893583.1	transmembrane protein 254 (Tmem254), transcript variant X1, mRNA	0.318912	0.0889779
XM_028887051.1	cathelicidin antimicrobial peptide (Camp), mRNA	7.9087	4.32168		XM_028863632.1	PRELI domain containing 1 (Prelid1), mRNA	0.318328	1.13339
XM_028884226.1	cobalamin binding intrinsic factor-like (LOC114703402), mRNA	7.6437	4.48495		XM_028872869.1	calcium regulated heat stable protein 1 (Carhsp1), transcript variant X1, mRNA	0.317447	-0.310286
XM_028863845.1	solute carrier family 28 member 3 (Slc28a3), mRNA	7.48353	4.69044		XM_028872570.1	septin 7 (Septin7), transcript variant X1, mRNA	0.31727	-0.620363
XM_028869381.1	growth arrest specific 7 (Gas7), transcript variant X3, mRNA	7.23635	6.10811		XM_028870171.1	coiled-coil-helix-coiled-coil-helix domain-containing protein 2 (LOC114693673), mRNA	0.31561	0.969953
XM_028862085.1	CD177 antigen-like (LOC114687425), mRNA	7.20779	4.04609		XM_028856958.1	coatomer protein complex subunit epsilon (Cope), mRNA	0.315203	0.403959
XM_028883061.1	hes family bHLH transcription factor 3 (Hes3), mRNA	7.16319	5.22709		XM_028858615.1	R3H domain containing 4 (R3hdm4), mRNA	0.31466	0.013869
XM_028880026.1	TNFAIP3 interacting protein 1 (Tnip1), transcript variant X5, mRNA	7.16212	5.92785		XM_028853755.1	cytochrome c oxidase subunit 8A, mitochondrial (LOC114680703), mRNA	0.314619	0.550305
XM_028859718.1	leucine rich alpha-2-glycoprotein 1 (Lrg1), mRNA	7.13906	3.02849		XM_028859921.1	membrane associated ring-CH-type finger 2 (March2), transcript variant X2, mRNA	0.313059	-0.263991
XM_028871479.1	metallothionein-2 (LOC114694511), mRNA	7.09607	-0.133072		XM_028869563.1	transmembrane protein 256 (Tmem256), transcript variant X1, mRNA	0.30782	0.112515
XM_028859810.1	formyl peptide receptor 1 (Fpr1), transcript variant X2, mRNA	7.04559	7.60722		XM_028865204.1	DEAD-box helicase 5 (Ddx5), transcript variant X2, mRNA	0.306077	0.0507127
XM_028859812.1	formyl peptide receptor 2 (Fpr2), mRNA	7.03072	5.17148		XM_028878856.1	proteasome 26S subunit, ATPase 3 (Psmc3), mRNA	0.305771	0.478524
XR_003735432.1	metallothionein-1 pseudogene (LOC114698905), misc_RNA	6.66639	1.62622		XM_028855029.1	calnexin (Canx), transcript variant X1, mRNA	0.302569	0.433088
XM_028892197.1	transglutaminase 1 (Tgm1), mRNA	6.62588	4.17429		XM_028859906.1	NADH:ubiquinone oxidoreductase subunit A7 (Ndufa7), mRNA	0.298986	0.0850553
XM_028861133.1	protein RoBo-1-like (LOC114686457), mRNA	6.58278	4.86374		XM_028868438.1	tyrosine 3-monooxygenase/tryptophan 5-monooxygenase activation protein beta (Ywhab), mRNA	0.298363	0.216237
XM_028890521.1	protein Wfdc21 (LOC114707706), mRNA	6.54217	3.13281		XM_028894523.1	Janus kinase 2 (Jak2), mRNA	0.296819	-0.129208
XM_028871478.1	metallothionein-1 (LOC114694510), mRNA	6.45956	1.16361		XM_028874405.1	coatomer protein complex subunit zeta 1 (Copz1), transcript variant X2, mRNA	0.294898	0.573182
XM_028888721.1	smoothelin like 2 (Smtnl2), mRNA	5.96957	3.74676		XM_028869104.1	proteasome subunit beta 3 (Psmb3), mRNA	0.294861	0.840565
XM_028884304.1	membrane spanning 4-domains A3 (Ms4a3), mRNA	5.82384	5.9019		XM_028866582.1	proteasome subunit beta 1 (Psmb1), mRNA	0.291672	0.478207
XM_028873144.1	annexin A3 (Anxa3), mRNA	5.71558	3.50387		XR_003734734.1	uncharacterized LOC114694674 (LOC114694674), ncRNA	0.291357	0.100874
XM_028863798.1	growth arrest and DNA damage inducible gamma (Gadd45g), mRNA	5.56219	2.93876		XM_028856785.1	actin related protein 2/3 complex subunit 5 like (Arpc5l), mRNA	0.288058	0.45308
XM_028886872.1	neutrophilic granule protein-like (LOC114705177), mRNA	5.46069	3.08902		XM_028870966.1	VPS28 subunit of ESCRT-I (Vps28), mRNA	0.287468	0.50122
XM_028857368.1	resistin (Retn), mRNA	5.36849	3.41952		XM_028883701.1	AKT serine/threonine kinase 1 (Akt1), mRNA	0.287031	0.420008
XM_028882108.1	serpin family B member 1 (Serpinb1), mRNA	5.36416	3.49404		XM_028864186.1	DnaJ heat shock protein family (Hsp40) member B6 (Dnajb6), transcript variant X3, mRNA	0.286814	0.116445
XM_028876612.1	chitinase 3 like 1 (Chi3l1), mRNA	5.32219	2.60885		XM_028865260.1	protein kinase cAMP-dependent type I regulatory subunit alpha (Prkar1a), transcript variant X2, mRNA	0.285325	-0.180719
XM_028868478.1	matrix metallopeptidase 9 (Mmp9), transcript variant X1, mRNA	5.2959	2.36561		XM_028867591.1	lysosomal protein transmembrane 4 alpha (Laptm4a), mRNA	0.285109	0.474113
XM_028892932.1	bone marrow stromal cell antigen 1 (Bst1), transcript variant X2, mRNA	5.1769	3.1148		XM_028894298.1	ubiquitin C (Ubc), mRNA	0.284163	0.663879
XM_028874824.1	myristoylated alanine rich protein kinase C substrate (Marcks), mRNA	5.16387	3.07681		XM_028860835.1	iron-sulfur cluster assembly enzyme (Iscu), mRNA	0.283639	0.304906
XM_028893309.1	CCAAT enhancer binding protein delta (Cebpd), mRNA	5.13223	3.31204		XM_028891472.1	TNF receptor superfamily member 14 (Tnfrsf14), transcript variant X2, mRNA	0.283136	-0.390378
XM_028853955.1	matrix metallopeptidase 25 (Mmp25), mRNA	5.11044	2.84899		XM_028894408.1	malate dehydrogenase 2 (Mdh2), mRNA	0.282503	0.329548
XM_028856166.1	peptidoglycan recognition protein 1 (Pglyrp1), mRNA	5.09238	2.81532		XM_028855698.1	ubiquitin conjugating enzyme E2 N (Ube2n), mRNA	0.28141	0.569144
XM_028878785.1	serine dehydratase (Sds), mRNA	5.08861	3.1226		XM_028876074.1	activator of HSP90 ATPase activity 1 (Ahsa1), mRNA	0.279351	-0.0542472
XM_028875171.1	interleukin 1 receptor accessory protein (Il1rap), transcript variant X4, mRNA	5.01595	1.8004		XM_028866212.1	ATPase H+ transporting V1 subunit F (Atp6v1f), mRNA	0.277952	0.699294
XM_028888075.1	thrombospondin 1 (Thbs1), mRNA	5.00783	2.5715		XM_028878542.1	DnaJ heat shock protein family (Hsp40) member C15 (Dnajc15), transcript varian X2	0.277553	-0.0843277
XM_028890852.1	protein S100-A8-like (LOC114707940), mRNA	4.92206	2.59752		XM_028894422.1	fission, mitochondrial 1 (Fis1), transcript variant X1, mRNA	0.277463	-0.0796838
XM_028857366.1	mast cell expressed membrane protein 1 (Mcemp1), transcript variant X1, mRNA	4.87122	2.77453		XM_028860632.1	protein phosphatase 1 catalytic subunit alpha (Ppp1ca), mRNA	0.276874	0.498724
XM_028877491.1	diacylglycerol O-acyltransferase 2 (Dgat2), transcript variant X1, mRNA	4.8681	3.46218		XM_028861300.1	eukaryotic translation initiation factor 3 subunit C (LOC114686662), transcript variant X2, mRNA	0.275706	0.513348
XM_028892931.1	bone marrow stromal cell antigen 1 (Bst1), transcript variant X1, mRNA	4.84675	1.26955		XR_003733775.1	uncharacterized LOC114688353 (LOC114688353), ncRNA	0.274608	1.55449
XM_028885765.1	hydroxycarboxylic acid receptor 2 (Hcar2), mRNA	4.82816	2.39795		XM_028870396.1	mitochondrial calcium uptake 2 (Micu2), mRNA	0.274343	0.120118
XM_028893766.1	annexin A1 (Anxa1), mRNA	4.76144	2.32574		XM_028874549.1	DAZ associated protein 2 (Dazap2), transcript variant X1, mRNA	0.273096	-0.609843
XM_028864324.1	Fc fragment of IgG receptor IIb (Fcgr2b), transcript variant X1, mRNA	4.70201	3.97411		XM_028855700.1	nudix hydrolase 4 (Nudt4), transcript variant X2, mRNA	0.272505	-0.217264
XM_028864329.1	low affinity immunoglobulin gamma Fc region receptor IV-like (LOC114689891), mRNA	4.69489	3.20262		XR_003735919.1	uncharacterized LOC114702026 (LOC114702026), transcript variant X2, ncRNA	0.271787	-0.404515
XM_028890855.1	S100 calcium binding protein A9 (S100a9), mRNA	4.68708	2.64462		XM_028879211.1	interferon stimulated exonuclease gene 20 (Isg20), mRNA	0.271092	0.404894
XM_028864327.1	Fc fragment of IgG receptor IIb (Fcgr2b), transcript variant X4, mRNA	4.64457	3.49944		XM_028861016.1	proteasome subunit beta 8 (Psmb8), mRNA	0.270733	0.694955
XM_028889627.1	CD300 molecule like family member f (Cd300lf), transcript variant X2, mRNA	4.63898	2.95314		XM_028866182.1	ubiquitin conjugating enzyme E2 H (Ube2h), transcript variant X1, mRNA	0.270052	0.30058
XM_028892581.1	suppressor of cytokine signaling 3 (Socs3), mRNA	4.61659	2.9505		XM_028854604.1	hydroxyacylglutathione hydrolase (Hagh), transcript variant X3, mRNA	0.269831	0.251649
XM_028863733.1	hexokinase 3 (Hk3), transcript variant X2, mRNA	4.58054	2.64285		XM_028891673.1	cytochrome c oxidase subunit 7C, mitochondrial (LOC114708408), mRNA	0.268017	0.680418
XM_028854779.1	2'-5'-oligoadenylate synthase-like protein 2 (LOC114681329), transcript variant X1, mRNA	4.54345	0.259736		XR_003736363.1	uncharacterized LOC114705193 (LOC114705193), ncRNA	0.266217	-0.463616
XM_028882006.1	dehydrogenase/reductase 9 (Dhrs9), transcript variant X1, mRNA	4.52633	1.07387		XM_028875034.1	Bruton tyrosine kinase (Btk), transcript variant X1, mRNA	0.262488	-0.171873
XM_028863283.1	triggering receptor expressed on myeloid cells 1-like (LOC114688764), mRNA	4.49983	2.87564		XM_028854296.1	ankyrin repeat and BTB domain containing 1 (Abtb1), transcript variant X1, mRNA	0.261978	-0.237339
XM_028865982.1	phospholipid scramblase 1 (LOC114690951), transcript variant X1, mRNA	4.49235	1.23029		XM_028870418.1	crystallin lambda 1 (Cryl1), mRNA	0.261976	-0.436327
XM_028885750.1	cytochrome b reductase 1 (LOC114704488), mRNA	4.48138	3.468		XM_028880438.1	ATPase H+ transporting V1 subunit E1 (Atp6v1e1), mRNA	0.261665	0.225799
XM_028857367.1	mast cell expressed membrane protein 1 (Mcemp1), transcript variant X2, mRNA	4.42822	3.38241		XM_028855284.1	presenilin enhancer, gamma-secretase subunit (Psenen), mRNA	0.26128	0.463123
XM_028859919.1	PML-RARA regulated adaptor molecule 1 (Pram1), mRNA	4.40532	1.69541		XM_028884622.1	regulator of G protein signaling 18 (Rgs18), mRNA	0.261114	-0.027748
XM_028853958.1	methionine sulfoxide reductase B1 (Msrb1), mRNA	4.40482	2.30822		XM_028859920.1	membrane associated ring-CH-type finger 2 (March2), transcript variant X1, mRNA	0.259929	-0.301381
XM_028867272.1	placenta-specific gene 8 protein (LOC114691764), mRNA	4.38197	3.32185		XM_028858035.1	aminolevulinate dehydratase (Alad), transcript variant X4, mRNA	0.257947	-0.0414239
XM_028894001.1	glutaredoxin (Glrx), transcript variant X2, mRNA	4.3695	2.14811		XM_028878613.1	Ras association domain family member 2 (Rassf2), transcript variant X1, mRN	0.257	-0.28799
XM_028888907.1	tumor protein p53 inducible nuclear protein 2 (Tp53inp2), transcript varian	4.35259	1.22852		XM_028890289.1	actin related protein 2/3 complex subunit 1A (Arpc1a), mRNA	0.254662	0.406766
XM_028864484.1	selectin P (Selp), mRNA	4.34967	3.99792		XM_028869459.1	eukaryotic translation initiation factor 4A1 (Eif4a1), mRNA	0.254012	0.695749
XM_028871068.1	colony stimulating factor 2 receptor beta common subunit (Csf2rb), mRNA	4.344	2.68421		XM_028875318.1	dolichyl-diphosphooligosaccharide--protein glycosyltransferase non-catalytic subunit (Ddost), mRNA	0.253903	0.636858
XM_028864044.1	Ras association domain family member 4 (Rassf4), transcript variant X2, mRNA	4.34073	3.86313		XM_028853956.1	elongin B (Elob), mRNA	0.253567	0.499231
XM_028872738.1	prokineticin 2 (Prok2), mRNA	4.33747	2.53344		XM_028859341.1	homeodomain interacting protein kinase 1 (Hipk1), transcript variant X1, mRNA	0.250364	0.332525
XM_028885699.1	multiple EGF like domains 9 (Megf9), mRNA	4.3227	2.48455		XM_028856794.1	proteasome subunit beta 7 (Psmb7), mRNA	0.248089	0.460673
XR_003736535.1	uncharacterized LOC114706499 (LOC114706499), transcript variant X2, ncRNA	4.31249	3.98307		XM_028889925.1	ATP synthase peripheral stalk-membrane subunit b (Atp5pb), mRNA	0.245652	0.582528
XR_003736536.1	uncharacterized LOC114706499 (LOC114706499), transcript variant X3, ncRNA	4.30323	3.00202		XM_028871056.1	myosin heavy chain 9 (Myh9), transcript variant X2, mRNA	0.242988	-0.067399
XM_028858293.1	sialic acid-binding Ig-like lectin 12 (LOC114683921), mRNA	4.30135	2.4317		XM_028868445.1	serine/threonine kinase 4 (Stk4), mRNA	0.242762	-0.326405
XM_028857815.1	solute carrier family 2, facilitated glucose transporter member 3 (LOC114683484), transcript variant X1, mRNA	4.28218	1.78352		XM_028883184.1	solute carrier family 25 member 37 (Slc25a37), transcript variant X1, mRNA	0.241476	0.15597
XM_028859123.1	PAF1 homolog, Paf1/RNA polymerase II complex component (Paf1), mRNA	4.27957	2.47756		XM_028855103.1	biliverdin reductase B (Blvrb), mRNA	0.240176	0.0206804
XM_028859947.1	trem-like transcript 4 protein (LOC114685334), mRNA	4.24596	2.57117		XM_028895314.1	5'-aminolevulinate synthase 1 (Alas1), mRNA	0.238181	0.714008
XM_028864328.1	Fc fragment of IgG receptor IIb (Fcgr2b), transcript variant X5, mRNA	4.24397	2.72399		XM_028885909.1	protein phosphatase 1 catalytic subunit gamma (Ppp1cc), mRNA	0.23742	-0.177829
XM_028891008.1	uridine phosphorylase 1 (Upp1), transcript variant X1, mRNA	4.22138	10.2444		XM_028891377.1	mitochondrial ribosomal protein L20 (Mrpl20), transcript variant X1, mRNA	0.234358	1.26257
XM_028886190.1	serglycin (Srgn), mRNA	4.20738	2.30729		XM_028855175.1	methionine adenosyltransferase 2A (Mat2a), mRNA	0.232433	-0.0949731
XM_028892179.1	leukotriene B4 receptor (Ltb4r), mRNA	4.20488	2.45518		XM_028884050.1	BCL2 associated athanogene 1 (Bag1), transcript variant X1, mRNA	0.2311	-0.0480554
XM_028893898.1	plasminogen activator, urokinase receptor (Plaur), mRNA	4.20315	2.96515		XM_028862604.1	paired immunoglobulin-like type 2 receptor alpha (LOC114687970), mRNA	0.230438	1.83799
XM_028864326.1	Fc fragment of IgG receptor IIb (Fcgr2b), transcript variant X3, mRNA	4.19602	3.46245		XM_028869008.1	phosphoethanolamine/phosphocholine phosphatase (Phospho1), transcript variant X2, mRNA	0.228658	-0.483582
XM_028885177.1	tyrosine-protein phosphatase non-receptor type substrate 1-like (LOC1147041	4.18942	2.98415		XM_028877317.1	cold shock domain containing E1 (Csde1), transcript variant X4, mRNA	0.228489	0.245742
XM_028861705.1	immediate early response 3 (Ier3), mRNA	4.16861	2.31967		XM_028887677.1	protein tyrosine phosphatase 4A2 (Ptp4a2), transcript variant X3, mRNA	0.226844	-0.26188
XM_028868566.1	beta-1,4-galactosyltransferase 5 (B4galt5), transcript variant X1, mRNA	4.15056	7.38642		XM_028893048.1	cyclin Pas1/PHO80 domain containing 1 (Cnppd1), transcript variant X2, mRNA	0.225494	0.567541
XM_028871069.1	cytokine receptor common subunit beta-like (LOC114694224), mRNA	4.13237	2.35701		XM_028863942.1	BRICK1 subunit of SCAR/WAVE actin nucleating complex (Brk1), mRNA	0.225149	0.590682
XM_028857817.1	solute carrier family 2, facilitated glucose transporter member 3 (LOC114683484), transcript variant X3, mRNA	4.09348	2.15516		XM_028870106.1	linker for activation of T cells family member 2 (Lat2), mRNA	0.224297	0.447161
XM_028871551.1	adhesion G protein-coupled receptor G3 (Adgrg3), mRNA	4.09121	2.19664		XM_028871365.1	AUP1 lipid droplet regulating VLDL assembly factor (Aup1), transcript variant X1, mRNA	0.219679	0.379148
XM_028863790.1	nuclear factor, interleukin 3 regulated (Nfil3), transcript variant X1, mRNA	4.09048	2.10446		XM_028884157.1	kinesin family member 2A (Kif2a), mRNA	0.219518	-1.44902
XM_028868678.1	interleukin 1 receptor antagonist (Il1rn), transcript variant X2, mRNA	4.07979	7.89693		XM_028863258.1	leukocyte-associated immunoglobulin-like receptor 1 (LOC114688727), mRNA	0.218329	2.09397
XM_028886840.1	CD14 molecule (Cd14), mRNA	4.04414	0.199546		XM_028865666.1	cytochrome c oxidase subunit 5B, mitochondrial (LOC114690777), mRNA	0.217734	0.551231
XM_028871067.1	neutrophil cytosolic factor 4 (Ncf4), mRNA	3.98166	2.21994		XM_028891145.1	NADH:ubiquinone oxidoreductase subunit B8 (Ndufb8), mRNA	0.216761	0.41865
XM_028880027.1	TNFAIP3 interacting protein 1 (Tnip1), transcript variant X6, mRNA	3.95696	3.23608		XM_028859271.1	epithelial membrane protein 3 (Emp3), mRNA	0.215442	0.979385
XM_028893634.1	angiotensin II receptor associated protein (Agtrap), mRNA	3.95121	2.11686		XM_028871062.1	eukaryotic translation initiation factor 3 subunit D (Eif3d), mRNA	0.213602	0.0968539
XM_028871982.1	proline-serine-threonine phosphatase interacting protein 2 (Pstpip2), mRNA	3.88988	2.21948		XM_028886390.1	cytochrome c oxidase subunit 7B, mitochondrial (LOC114704883), mRNA	0.212515	0.575376
XM_028879941.1	ETS proto-oncogene 2, transcription factor (Ets2), mRNA	3.83592	2.23125		XR_003736093.1	uncharacterized LOC114703137 (LOC114703137), ncRNA	0.211196	-0.742041
XM_028862398.1	STEAP4 metalloreductase (Steap4), mRNA	3.81772	0.720336		XM_028866320.1	death associated protein kinase 2 (Dapk2), mRNA	0.206345	0.215375
XM_028871544.1	liver carboxylesterase 1-like (LOC114694553), mRNA	3.76917	2.35281		XM_028865440.1	histone H3.3 (LOC114690628), mRNA	0.205905	0.228653
XM_028860761.1	TNF alpha induced protein 3 (Tnfaip3), transcript variant X2, mRNA	3.76698	1.51143		XM_028857970.1	syntaxin 5 (Stx5), mRNA	0.205605	0.431468
XM_028882480.1	CMRF35-like molecule 7 (LOC114702149), mRNA	3.73043	2.08367		XM_028889996.1	BCL2/adenovirus E1B 19 kDa protein-interacting protein 3-like (LOC114707298	0.202098	0.124505
XM_028859043.1	C-type lectin domain containing 5A (Clec5a), transcript variant X1, mRNA	3.69904	1.48313		XM_028873251.1	SH3 domain containing kinase binding protein 1 (Sh3kbp1), transcript variant X11, mRNA	0.201722	1.30198
XM_028860502.1	acyloxyacyl hydrolase (Aoah), mRNA	3.69628	1.51635		XM_028884803.1	NADH:ubiquinone oxidoreductase subunit B11 (Ndufb11), mRNA	0.200898	0.117012
XM_028893881.1	BCL3 transcription coactivator (Bcl3), mRNA	3.68958	2.27339		XM_028873577.1	mitogen-activated protein kinase 1 interacting protein 1 like (Mapk1ip1l), transcript variant X1, mRNA	0.200786	-0.00442362
XM_028887237.1	triggering receptor expressed on myeloid cells 1-like (LOC114705361), mRNA	3.67004	2.84049		XM_028881183.1	centromere protein U (Cenpu), mRNA	0.195848	-0.800666
XM_028894000.1	glutaredoxin (Glrx), transcript variant X1, mRNA	3.62056	2.74663		XM_028861044.1	H-2 class I histocompatibility antigen, Q10 alpha chain-like (LOC114686366), transcript variant X12, mRNA	0.193418	0.511313
XM_028884235.1	solute carrier family 15 member 3 (Slc15a3), mRNA	3.6066	2.16241		XM_028866028.1	ATPase Na+/K+ transporting subunit beta 3 (Atp1b3), transcript variant X1, mRNA	0.191911	0.339423
XM_028888173.1	FGR proto-oncogene, Src family tyrosine kinase (Fgr), mRNA	3.58602	2.14699		XM_028857069.1	ubiquitin B (Ubb), mRNA	0.191591	-0.0307926
XM_028873441.1	phosphatidylinositol binding clathrin assembly protein (Picalm), transcript variant X19, mRNA	3.55678	3.83028		XM_028889663.1	ATP synthase peripheral stalk subunit d (Atp5pd), transcript variant X1, mR	0.188973	0.387472
XM_028878655.1	chromosome unknown C15orf48 homolog (CUNH15orf48), mRNA	3.54145	2.56423		XM_028877529.1	uncoupling protein 2 (Ucp2), mRNA	0.188855	0.30749
XM_028859044.1	C-type lectin domain containing 5A (Clec5a), transcript variant X2, mRNA	3.52695	1.88933		XM_028864100.1	aquaporin 1 (Colton blood group) (Aqp1), mRNA	0.188082	-0.00557401
XM_028892728.1	ATPase phospholipid transporting 8B4 (putative) (Atp8b4), mRNA	3.49873	1.86673		XM_028872420.1	tumor necrosis factor receptor superfamily member 26-like (LOC114695194), mRNA	0.185236	-0.325485
XM_028869610.1	interleukin 1 receptor associated kinase 3 (Irak3), mRNA	3.49768	2.65561		XM_028888492.1	B cell receptor associated protein 31 (Bcap31), transcript variant X1, mRNA	0.184654	0.438338
XM_028885448.1	colony stimulating factor 3 receptor (Csf3r), mRNA	3.4921	2.14955		XM_028880802.1	cytochrome c oxidase subunit 4 isoform 1, mitochondrial (LOC114700949), tra	0.181507	1.22934
XM_028888153.1	platelet activating factor receptor (Ptafr), mRNA	3.4698	2.83822		XM_028878347.1	annexin A8 (LOC114699341), mRNA	0.180638	-0.145244
XM_028864452.1	peroxiredoxin 6 (Prdx6), mRNA	3.46781	1.59695		XM_028876876.1	G protein subunit gamma 5 (Gng5), mRNA	0.179549	0.521271
XM_028854938.1	complement C5a receptor 1 (C5ar1), mRNA	3.46026	1.64616		XM_028892569.1	synaptogyrin 2 (Syngr2), transcript variant X1, mRNA	0.179188	0.752673
XM_028894546.1	CD274 molecule (Cd274), mRNA	3.43512	2.37471		XM_028889501.1	migration and invasion enhancer 1 (Mien1), mRNA	0.17713	0.262281
XM_028873188.1	C-X-C motif chemokine ligand 13 (Cxcl13), mRNA	3.42944	0.822976		XR_003733876.1	uncharacterized LOC114689225 (LOC114689225), ncRNA	0.174251	0.641921
XM_028856765.1	translocator protein (Tspo), transcript variant X1, mRNA	3.41382	2.9244		XM_028889669.1	WW domain binding protein 2 (Wbp2), transcript variant X4, mRNA	0.174176	-0.515122
XM_028862915.1	growth arrest and DNA damage inducible beta (Gadd45b), mRNA	3.41205	2.06913		XM_028864156.1	heterogeneous nuclear ribonucleoprotein A2/B1 (Hnrnpa2b1), transcript variant X2, mRNA	0.172733	-0.525334
XM_028855869.1	EH domain containing 1 (Ehd1), mRNA	3.39474	2.20766		XM_028881499.1	GABA type A receptor associated protein like 1 (Gabarapl1), mRNA	0.17273	0.461041
XM_028889626.1	CD300 molecule like family member f (Cd300lf), transcript variant X1, mRNA	3.38902	2.50264		XR_003734554.1	uncharacterized LOC114693456 (LOC114693456), ncRNA	0.169874	1.03377
XM_028853710.1	peroxiredoxin 5 (Prdx5), mRNA	3.38288	1.57269		XM_028854602.1	hydroxyacylglutathione hydrolase (Hagh), transcript variant X1, mRNA	0.167298	0.00975031
XM_028862946.1	paired immunoglobulin-like type 2 receptor beta-2 (LOC114688352), mRNA	3.35125	1.53206		XM_028890347.1	eukaryotic translation initiation factor 2 alpha kinase 1 (Eif2ak1), transc	0.165267	-0.145177
XM_028861203.1	complement C3 (C3), mRNA	3.33078	2.71556		XM_028886787.1	zinc finger matrin-type 2 (Zmat2), mRNA	0.164006	0.252543
XM_028881407.1	cytochrome b-245 heavy chain (LOC114701319), mRNA	3.31279	2.32885		XM_028869046.1	CDK5 regulatory subunit associated protein 3 (Cdk5rap3), mRNA	0.163823	0.0291931
XM_028869724.1	NFKB inhibitor alpha (Nfkbia), mRNA	3.30032	1.90554		XM_028866516.1	ornithine decarboxylase antizyme 2 (Oaz2), mRNA	0.159777	-0.180135
XM_028894751.1	GLI pathogenesis related 2 (Glipr2), mRNA	3.29778	1.86645		XM_028867415.1	ATP synthase membrane subunit e (Atp5me), mRNA	0.156151	1.05602
XM_028861083.1	NFAT activating protein with ITAM motif 1 (Nfam1), mRNA	3.29597	1.89814		XM_028887014.1	RNA binding motif protein 5 (Rbm5), transcript variant X1, mRNA	0.155192	-0.123796
XM_028877852.1	basic leucine zipper ATF-like transcription factor (Batf), mRNA	3.26558	1.28312		XM_028881758.1	glycophorin A (MNS blood group) (Gypa), mRNA	0.1541	0.196627
XM_028873674.1	xanthine dehydrogenase (Xdh), mRNA	3.26237	2.05173		XM_028853916.1	poly(rC) binding protein 1 (Pcbp1), mRNA	0.153133	0.216044
XM_028891125.1	neuroepithelial cell transforming 1 (Net1), transcript variant X2, mRNA	3.25459	1.8766		XM_028855390.1	guanylate-binding protein 4-like (LOC114681719), mRNA	0.152255	-1.05011
XM_028862137.1	T-cell-interacting, activating receptor on myeloid cells protein 1-like (LOC114687526), mRNA	3.25211	1.73888		XM_028873845.1	zinc finger AN1-type containing 6 (Zfand6), transcript variant X4, mRNA	0.151225	0.923433
XM_028895342.1	cytokine inducible SH2 containing protein (Cish), transcript variant X1, mR	3.25194	1.52469		XM_028893719.1	MCTS1 re-initiation and release factor (Mcts1), transcript variant X2, mRNA	0.148535	0.628606
XM_028876606.1	chitinase 1 (Chit1), mRNA	3.21816	0.305821		XM_028878301.1	tumor protein, translationally-controlled 1 (Tpt1), mRNA	0.146514	0.216051
XM_028873528.1	purine nucleoside phosphorylase (Pnp), mRNA	3.18695	3.18798		XM_028859916.1	heterogeneous nuclear ribonucleoprotein M (Hnrnpm), transcript variant X1, mRNA	0.143692	-0.0641038
XM_028877802.1	GRAM domain containing 1A (Gramd1a), transcript variant X3, mRNA	3.18553	0.517769		XM_028859968.1	proteasome subunit alpha 2 (Psma2), mRNA	0.143523	0.440733
XM_028888769.1	hepatitis A virus cellular receptor 1 homolog (LOC114706385), mRNA	3.17187	4.76629		XM_028871297.1	apolipoprotein L3-like (LOC114694378), mRNA	0.137813	0.349631
XM_028856420.1	UDP-glucose ceramide glucosyltransferase (Ugcg), mRNA	3.15971	1.24308		XM_028858877.1	mediator complex subunit 25 (Med25), transcript variant X5, mRNA	0.137128	-1.17798
XM_028872166.1	phospholipase B domain containing 1 (Plbd1), mRNA	3.13831	1.21871		XM_028853713.1	HRAS-like suppressor 3 (LOC114680680), transcript variant X2, mRNA	0.136677	-0.954503
XM_028884543.1	sorting nexin 18 (Snx18), mRNA	3.13121	1.22453		XM_028863978.1	synapsin II (Syn2), mRNA	0.136255	0.00802618
XM_028863511.1	hepatitis A virus cellular receptor 1 homolog (LOC114689091), mRNA	3.12585	4.90322		XM_028889269.1	synuclein alpha (Snca), transcript variant X2, mRNA	0.136068	0.54181
XM_028861390.1	putative killer cell immunoglobulin-like receptor like protein KIR3DP1 (LOC114686723), mRNA	3.12224	2.67877		XM_028877081.1	ATP synthase peripheral stalk subunit OSCP (Atp5po), mRNA	0.135989	0.491594
XM_028888871.1	C-type lectin domain family 4 member A-like (LOC114706473), mRNA	3.07731	1.93865		XM_028893365.1	small nuclear ribonucleoprotein U11/U12 subunit 25 (Snrnp25), mRNA	0.13594	-0.000103828
XM_028887969.1	leukocyte specific transcript 1 (Lst1), transcript variant X1, mRNA	3.076	2.46646		XM_028856476.1	FLII actin remodeling protein (Flii), mRNA	0.135826	-0.0424143
XM_028886974.1	6-phosphofructo-2-kinase/fructose-2,6-biphosphatase 4 (Pfkfb4), mRNA	3.07231	1.72066		XM_028855416.1	citrate synthase (Cs), mRNA	0.133082	0.282991
XM_028891815.1	NEDD4 binding protein 1 (N4bp1), mRNA	3.06038	1.57557		XM_028853669.1	Rho GTPase activating protein 25 (Arhgap25), mRNA	0.130377	0.203833
XM_028893099.1	solute carrier family 11 member 1 (Slc11a1), mRNA	3.05899	2.30144		XM_028855785.1	ATP synthase F1 subunit epsilon (Atp5f1e), mRNA	0.130217	-0.102269
XM_028858543.1	strawberry notch homolog 2 (Sbno2), transcript variant X1, mRNA	3.05035	1.66856		XM_028885800.1	cyclin dependent kinase 2 associated protein 1 (Cdk2ap1), mRNA	0.125507	-0.265111
XM_028862630.1	C-type lectin domain family 4 member E (Clec4e), mRNA	3.01206	1.57685		XM_028859394.1	glutaredoxin 5 (Glrx5), mRNA	0.124807	0.0836199
XM_028876009.1	Src like adaptor (Sla), transcript variant X3, mRNA	2.95648	-0.137207		XM_028887798.1	voltage dependent anion channel 3 (Vdac3), transcript variant X1, mRNA	0.124709	-0.313813
XM_028856428.1	G protein subunit gamma 10 (Gng10), transcript variant X2, mRNA	2.95509	1.60968		XM_028868469.1	cathepsin A (Ctsa), mRNA	0.124413	0.506664
XM_028861947.1	S100 calcium binding protein A11 (S100a11), mRNA	2.94666	1.82931		XM_028858034.1	aminolevulinate dehydratase (Alad), transcript variant X3, mRNA	0.122969	-0.240848
XM_028864148.1	src kinase associated phosphoprotein 2 (Skap2), mRNA	2.93247	1.93916		XM_028860251.1	tumor protein p63 regulated 1 like (Tprg1l), mRNA	0.121249	0.0371695
XM_028889392.1	phosphoinositide-3-kinase adaptor protein 1 (Pik3ap1), mRNA	2.93086	1.54977		XM_028875981.1	ATP synthase peripheral stalk subunit F6 (Atp5pf), transcript variant X1, mRNA	0.120898	0.25401
XM_028862233.1	JunB proto-oncogene, AP-1 transcription factor subunit (Junb), mRNA	2.92589	0.336248		XM_028887629.1	erythrocyte membrane protein band 4.1 (Epb41), transcript variant X16, mRNA	0.119311	0.665987
XM_028894284.1	toll like receptor 2 (Tlr2), mRNA	2.90715	1.86065		XM_028869494.1	eukaryotic translation initiation factor 5A (Eif5a), transcript variant X1, mRNA	0.117754	0.375971
XM_028873434.1	phosphatidylinositol binding clathrin assembly protein (Picalm), transcript variant X12, mRNA	2.9058	1.64936		XM_028869502.1	CTD nuclear envelope phosphatase 1 (Ctdnep1), mRNA	0.117606	-0.0439201
XM_028887461.1	HCK proto-oncogene, Src family tyrosine kinase (Hck), mRNA	2.90337	2.04181		XM_028887990.1	proline rich coiled-coil 2A (Prrc2a), mRNA	0.116596	-0.132834
XM_028861698.1	flotillin 1 (Flot1), mRNA	2.89788	1.46009		XM_028857953.1	UBX domain protein 1 (Ubxn1), mRNA	0.115732	0.0318294
XR_003735902.1	uncharacterized LOC114701932 (LOC114701932), ncRNA	2.88182	1.83373		XM_028891572.1	NEDD4 family-interacting protein 1 (LOC114708344), transcript variant X1, m	0.114092	0.0711822
XM_028873986.1	RAB31, member RAS oncogene family (Rab31), mRNA	2.88086	1.99855		XM_028865203.1	DEAD-box helicase 5 (Ddx5), transcript variant X1, mRNA	0.110441	-0.269956
XM_028879921.1	interferon-induced GTP-binding protein Mx2 (LOC114700347), mRNA	2.87896	-0.435269		XM_028854912.1	NSF attachment protein alpha (Napa), mRNA	0.110397	0.314927
XM_028856766.1	translocator protein (Tspo), transcript variant X2, mRNA	2.87877	8.58636		XM_028892089.1	interleukin 2 receptor subunit gamma (Il2rg), mRNA	0.110121	-0.27773
XM_028878860.1	Spi-1 proto-oncogene (Spi1), transcript variant X1, mRNA	2.87046	1.81318		XM_028855516.1	ADP ribosylation factor like GTPase 6 interacting protein 5 (Arl6ip5), mRNA	0.109182	0.526449
XM_028888360.1	FKBP prolyl isomerase 5 (Fkbp5), transcript variant X1, mRNA	2.86949	-0.243113		XM_028855424.1	RAB5B, member RAS oncogene family (Rab5b), mRNA	0.107093	0.0407672
XM_028861318.1	apolipoprotein B receptor (Apobr), mRNA	2.85893	1.86806		XM_028880687.1	chromosome unknown C6orf62 homolog (CUNH6orf62), transcript variant X1, mRN	0.105687	-0.201208
XM_028880029.1	TNFAIP3 interacting protein 1 (Tnip1), transcript variant X7, mRNA	2.85817	2.52712		XM_028882698.1	integrin subunit beta 3 (Itgb3), mRNA	0.104472	-0.802406
XM_028855239.1	TYRO protein tyrosine kinase binding protein (Tyrobp), mRNA	2.8476	2.23042		XM_028888354.1	serine and arginine rich splicing factor 3 (Srsf3), transcript variant X1,	0.103997	1.80669
XM_028858147.1	granzyme B-like (LOC114683802), mRNA	2.84329	1.15888		XM_028892123.1	NEDD8 ubiquitin like modifier (Nedd8), mRNA	0.102693	0.876661
XM_028859188.1	ZFP36 ring finger protein (Zfp36), mRNA	2.82694	-0.0852341		XM_028870590.1	drebrin like (Dbnl), transcript variant X2, mRNA	0.100486	0.686795
XM_028890404.1	tumor protein D52 (Tpd52), transcript variant X3, mRNA	2.82557	1.74759		XM_028868577.1	ubiquitin conjugating enzyme E2 V1 (Ube2v1), mRNA	0.0995674	0.104401
XM_028873150.1	ANTXR cell adhesion molecule 2 (Antxr2), mRNA	2.8229	1.3949		XM_028894904.1	dedicator of cytokinesis 2 (Dock2), mRNA	0.0985182	0.0191783
XM_028878737.1	solute carrier family 28 member 2 (Slc28a2), mRNA	2.82205	2.69937		XM_028869007.1	phosphoethanolamine/phosphocholine phosphatase (Phospho1), transcript variant X1, mRNA	0.0979411	-0.267819
XM_028873049.1	oxysterol binding protein like 8 (Osbpl8), transcript variant X3, mRNA	2.81937	0.896891		XM_028887676.1	protein tyrosine phosphatase 4A2 (Ptp4a2), transcript variant X2, mRNA	0.0956513	-0.461952
XM_028863547.1	leukocyte immunoglobulin-like receptor subfamily B member 3 (LOC114689150), partial mRNA	2.81405	1.7464		XR_003735608.1	uncharacterized LOC114699906 (LOC114699906), transcript variant X1, ncRNA	0.0947764	-0.430961
XM_028856355.1	granulocyte-macrophage colony-stimulating factor receptor subunit alpha-like (LOC114682475), mRNA	2.78575	2.11061		XM_028870405.1	Sin3A associated protein 18 (Sap18), mRNA	0.0938525	0.118435
XM_028878524.1	syndecan binding protein (Sdcbp), transcript variant X2, mRNA	2.7823	1.04037		XM_028886352.1	splicing factor 3b subunit 1 (Sf3b1), transcript variant X1, mRNA	0.0938177	-0.111712
XM_028883622.1	cytoskeleton associated protein 4 (Ckap4), mRNA	2.77768	1.28719		XM_028860381.1	small ubiquitin like modifier 1 (Sumo1), transcript variant X2, mRNA	0.0931014	-0.172487
XM_028881371.1	Pim-2 proto-oncogene, serine/threonine kinase (Pim2), mRNA	2.76281	0.335653		XM_028886865.1	coiled-coil domain containing 12 (Ccdc12), mRNA	0.0926878	0.177324
XM_028878742.1	sulfide quinone oxidoreductase (Sqor), mRNA	2.76025	2.34013		XM_028886420.1	small ArfGAP2 (Smap2), transcript variant X1, mRNA	0.0911522	-0.369556
XM_028880607.1	nuclear factor, erythroid 2 like 2 (Nfe2l2), transcript variant X1, mRNA	2.74796	1.64895		XM_028881392.1	RNA binding motif protein 3 (Rbm3), transcript variant X2, mRNA	0.0904059	0.846299
XM_028853900.1	MAX dimerization protein 1 (Mxd1), mRNA	2.74548	1.52242		XM_028880623.1	ATP synthase membrane subunit c locus 3 (Atp5mc3), transcript variant X2, m	0.0899876	0.683074
XM_028858621.1	salvador family WW domain containing protein 1 (Sav1), mRNA	2.73507	0.350162		XM_028885852.1	proteasome 26S subunit, non-ATPase 9 (Psmd9), mRNA	0.0884053	-0.301592
XM_028893599.1	phosphogluconate dehydrogenase (Pgd), mRNA	2.7326	1.68517		XM_028853662.1	centromere protein X (Cenpx), mRNA	0.0879517	0.496229
XM_028876006.1	Src like adaptor (Sla), transcript variant X1, mRNA	2.72762	0.787516		XM_028862937.1	TSC22 domain family member 4 (Tsc22d4), transcript variant X1, mRNA	0.0873341	-0.343049
XM_028881290.1	ATPase phospholipid transporting 11A (Atp11a), transcript variant X2, mRNA	2.72246	-0.098604		XM_028880817.1	microtubule associated protein 1 light chain 3 beta (Map1lc3b), mRNA	0.0855576	0.55402
XM_028878765.1	2'-5'-oligoadenylate synthase 1A-like (LOC114699623), mRNA	2.71724	1.14732		XR_003737046.1	uncharacterized LOC114710366 (LOC114710366), transcript variant X1, ncRNA	0.0851442	-0.0499116
XM_028856427.1	G protein subunit gamma 10 (Gng10), transcript variant X1, mRNA	2.70252	1.48503		XM_028855096.1	proteasome 26S subunit, ATPase 4 (Psmc4), mRNA	0.0849034	0.537773
XM_028877565.1	phosphodiesterase 2A (Pde2a), mRNA	2.69242	1.05145		XR_003733780.1	U2 spliceosomal RNA (LOC114688412), ncRNA	0.0834766	-0.62525
XM_028891607.1	serpin family B member 2 (Serpinb2), mRNA	2.67956	0.651193		XM_028884040.1	ubiquitin conjugating enzyme E2 R2 (Ube2r2), mRNA	0.0829148	0.105772
XM_028883747.1	creatine kinase B (Ckb), mRNA	2.67381	2.65311		XM_028877691.1	ornithine decarboxylase 1 (Odc1), mRNA	0.0826545	-0.409079
XM_028882123.1	leukocyte immunoglobulin-like receptor subfamily B member 3 (LOC114701921),	2.67317	2.02458		XM_028856558.1	ribosomal protein lateral stalk subunit P0 (Rplp0), mRNA	0.082217	0.0348176
XM_028860089.1	Fc fragment of IgE receptor Ig (Fcer1g), mRNA	2.66796	2.22367		XM_028871057.1	myosin heavy chain 9 (Myh9), transcript variant X3, mRNA	0.0821614	-1.27676
XM_028868425.1	adenosine deaminase (Ada), transcript variant X2, mRNA	2.65987	0.341736		XM_028861334.1	NADH:ubiquinone oxidoreductase subunit A13 (Ndufa13), mRNA	0.0801435	0.581982
XM_028866853.1	flotillin 2 (Flot2), transcript variant X1, mRNA	2.65397	0.19984		XM_028862230.1	peroxiredoxin 2 (Prdx2), mRNA	0.0800392	-0.0991416
XM_028864332.1	activating transcription factor 6 (Atf6), transcript variant X1, mRNA	2.6513	1.18572		XM_028854747.1	ring finger protein 10 (Rnf10), transcript variant X1, mRNA	0.0793792	0.14818
XM_028885034.1	Pim-1 proto-oncogene, serine/threonine kinase (Pim1), mRNA	2.64417	1.19074		XM_028888502.1	ribosomal protein L10 (Rpl10), mRNA	0.0758044	0.0745343
XM_028872897.1	lipopolysaccharide induced TNF factor (Litaf), mRNA	2.63667	1.65591		XM_028870737.1	lymphocyte specific protein 1 (Lsp1), transcript variant X1, mRNA	0.0729975	0.381839
XM_028885162.1	signal-regulatory protein beta-1-like (LOC114704110), mRNA	2.63371	2.59235		XM_028878390.1	nuclear receptor coactivator 4 (Ncoa4), transcript variant X1, mRNA	0.0712597	-0.593003
XM_028891388.1	NAD kinase (Nadk), transcript variant X2, mRNA	2.62605	1.29348		XM_028867842.1	cerebellar degeneration related protein 2 (Cdr2), transcript variant X1, mRNA	0.0709291	-0.137053
XM_028855596.1	SAM and HD domain containing deoxynucleoside triphosphate triphosphohydrolase 1 (Samhd1), mRNA	2.60846	1.40808		XM_028857150.1	butyrophilin-like protein 10 (LOC114682995), mRNA	0.0706923	0.00147939
XM_028877410.1	syntaxin 7 (Stx7), transcript variant X1, mRNA	2.6075	2.1042		XM_028861785.1	RAD23 homolog A, nucleotide excision repair protein (Rad23a), transcript variant X1, mRNA	0.0694883	0.326019
XM_028892550.1	phosphatidylglycerophosphate synthase 1 (Pgs1), transcript variant X1, mRNA	2.59808	1.56789		XM_028878209.1	serine carboxypeptidase 1 (Scpep1), mRNA	0.0669013	0.630061
XM_028863639.1	leukocyte immunoglobulin-like receptor subfamily B member 3 (LOC114689280), mRNA	2.59578	1.75103		XM_028865174.1	LIM domain containing 2 (Limd2), transcript variant X2, mRNA	0.0662606	0.0663219
XM_028860519.1	ST3 beta-galactoside alpha-2,3-sialyltransferase 5 (St3gal5), transcript variant X1, mRNA	2.58987	0.127749		XM_028891636.1	transmembrane 7 superfamily member 3 (Tm7sf3), mRNA	0.0662397	-0.253973
XM_028878523.1	syndecan binding protein (Sdcbp), transcript variant X1, mRNA	2.58552	0.62472		XM_028883718.1	ATP synthase membrane subunit 6.8PL (Atp5mpl), mRNA	0.0651202	0.701735
XM_028860726.1	interferon gamma receptor 1 (Ifngr1), mRNA	2.56628	1.16713		XM_028892808.1	CXXC repeat containing interactor of PDZ3 domain (Cript), mRNA	0.0647869	0.402051
XM_028892331.1	TNF receptor superfamily member 1A (Tnfrsf1a), mRNA	2.56012	1.67325		XM_028860633.1	G protein-coupled receptor kinase 2 (Grk2), mRNA	0.0625778	0.221993
XM_028888888.1	C-type lectin domain family 4 member A-like (LOC114706495), mRNA	2.54717	2.23453		XM_028892800.1	BRMS1 transcriptional repressor and anoikis regulator (Brms1), transcript v	0.0625085	0.114272
XM_028887447.1	protein O-fucosyltransferase 1 (Pofut1), mRNA	2.53987	1.66307		XM_028878578.1	DDRGK domain containing 1 (Ddrgk1), mRNA	0.0624629	0.16641
XM_028873432.1	phosphatidylinositol binding clathrin assembly protein (Picalm), transcript variant X11, mRNA	2.53577	0.685429		XM_028865550.1	interferon gamma inducible protein 16 (Ifi16), transcript variant X3, mRNA	0.0616367	-0.586233
XM_028877107.1	interferon gamma receptor 2 (Ifngr2), transcript variant X2, mRNA	2.52877	2.14515		XM_028861596.1	prostaglandin E synthase 3 (Ptges3), mRNA	0.060695	0.267587
XM_028885647.1	integrin subunit alpha M (Itgam), mRNA	2.50428	1.72158		XM_028870515.1	vimentin (Vim), mRNA	0.0568486	1.05696
XM_028874775.1	SAM domain, SH3 domain and nuclear localization signals 1 (Samsn1), transcript variant X1, mRNA	2.50407	2.03483		XM_028861194.1	cytochrome b-c1 complex subunit 10 (LOC114686525), mRNA	0.0565446	0.58901
XM_028893723.1	lysosomal associated membrane protein 2 (Lamp2), mRNA	2.48605	2.01454		XM_028870662.1	splicing factor 3a subunit 1 (Sf3a1), mRNA	0.0556306	-0.389301
XM_028861099.1	syntaxin binding protein 5 (Stxbp5), transcript variant X3, mRNA	2.48328	0.712825		XM_028872441.1	cell division cycle 37 (Cdc37), mRNA	0.0553643	0.166349
XM_028871500.1	lysophosphatidylcholine acyltransferase 2 (Lpcat2), mRNA	2.46291	1.95745		XM_028857546.1	proteasome 26S subunit, non-ATPase 2 (Psmd2), mRNA	0.0534689	0.176375
XM_028891610.1	lamin B1 (Lmnb1), mRNA	2.45841	1.52035		XM_028885900.1	CDC like kinase 1 (Clk1), transcript variant X2, mRNA	0.0514159	0.486169
XM_028877411.1	syntaxin 7 (Stx7), transcript variant X2, mRNA	2.45706	1.30344		XM_028880019.1	CDC42 small effector 2 (Cdc42se2), mRNA	0.0511952	-0.118613
XM_028860900.1	glycogenin 1 (Gyg1), transcript variant X2, mRNA	2.45535	1.21101		XM_028853604.1	Rho GDP dissociation inhibitor alpha (Arhgdia), transcript variant X1, mRNA	0.0496803	0.590973
XM_028868424.1	adenosine deaminase (Ada), transcript variant X1, mRNA	2.44963	-0.250664		XM_028884055.1	DnaJ heat shock protein family (Hsp40) member A1 (Dnaja1), transcript varia	0.046714	-0.241963
XM_028886095.1	stomatin (Stom), mRNA	2.43109	0.919996		XM_028872617.1	SEC62 homolog, preprotein translocation factor (Sec62), mRNA	0.0446421	0.0494123
XM_028874065.1	elastin microfibril interfacer 2 (Emilin2), mRNA	2.42846	2.5393		XM_028876356.1	chaperonin containing TCP1 subunit 4 (Cct4), mRNA	0.0433694	0.36166
XM_028862659.1	leukocyte immunoglobulin-like receptor subfamily A member 6 (LOC114688035), mRNA	2.42231	2.05129		XM_028880613.1	heterogeneous nuclear ribonucleoprotein A3 (Hnrnpa3), transcript variant X2	0.0429096	0.0937582
XM_028893862.1	vasodilator stimulated phosphoprotein (Vasp), transcript variant X2, mRNA	2.39049	-3.2065		XM_028857457.1	proteasome subunit beta 4 (Psmb4), mRNA	0.0407668	0.462788
XM_028885276.1	helicase with zinc finger 2 (Helz2), mRNA	2.38082	-0.778824		XM_028881978.1	small RNA binding exonuclease protection factor La (Ssb), mRNA	0.0370741	-0.0935773
XM_028880842.1	cytochrome b-245 light chain (LOC114700968), mRNA	2.37527	1.94186		XM_028862562.1	RT1 class I histocompatibility antigen, AA alpha chain-like (LOC114687935), mRNA	0.0362314	0.457025
XM_028894620.1	DENN domain containing 5A (Dennd5a), transcript variant X1, mRNA	2.36158	0.784309		XM_028863163.1	heterogeneous nuclear ribonucleoprotein K (Hnrnpk), transcript variant X1, mRNA	0.0319615	-0.274664
XM_028853878.1	ATPase H+ transporting V0 subunit c (Atp6v0c), mRNA	2.35411	1.70996		XM_028885925.1	TOM1-like protein 1 (LOC114704593), mRNA	0.0303296	-0.107902
XM_028863528.1	leukocyte immunoglobulin-like receptor subfamily B member 3 (LOC114689119), mRNA	2.3299	1.60403		XM_028880646.1	corepressor interacting with RBPJ 1 (LOC114700834), mRNA	0.0300679	0.299864
XM_028895348.1	mesencephalic astrocyte derived neurotrophic factor (Manf), mRNA	2.32497	1.97515		XM_028870936.1	cytochrome c1, heme protein, mitochondrial (LOC114694169), mRNA	0.0299664	-0.0332193
XM_028871771.1	testin LIM domain protein (Tes), mRNA	2.3222	0.735889		XM_028887619.1	erythrocyte membrane protein band 4.1 (Epb41), transcript variant X7, mRNA	0.0297714	0.675702
XM_028861280.1	cystatin B (Cstb), mRNA	2.30162	2.50227		XM_028877177.1	store-operated calcium entry associated regulatory factor (Saraf), mRNA	0.0264091	-0.293202
XM_028872450.1	cyclin dependent kinase inhibitor 2D (Cdkn2d), mRNA	2.25616	1.17232		XM_028866877.1	KIAA0100 ortholog (Kiaa0100), mRNA	0.0254569	-0.140438
XM_028877106.1	interferon gamma receptor 2 (Ifngr2), transcript variant X1, mRNA	2.24947	1.13573		XM_028888179.1	transmembrane protein 59 (Tmem59), mRNA	0.0235953	0.301443
XM_028874469.1	proline rich 13 (Prr13), transcript variant X1, mRNA	2.24073	1.04009		XM_028888449.1	inflammation and lipid regulator with UBA-like and NBR1-like domains (Ilrun	0.023215	-0.498937
XM_028879067.1	ST3 beta-galactoside alpha-2,3-sialyltransferase 4 (St3gal4), transcript va	2.23662	1.00941		XM_028886488.1	Y-box binding protein 1 (Ybx1), transcript variant X1, mRNA	0.0229904	-0.463217
XM_028865941.1	annexin A2 (Anxa2), transcript variant X1, mRNA	2.22914	0.776809		XM_028874082.1	lipin 2 (Lpin2), transcript variant X3, mRNA	0.0207972	-0.246815
XM_028894336.1	LYN proto-oncogene, Src family tyrosine kinase (Lyn), transcript variant X2	2.20552	1.19317		XM_028893688.1	iron-sulfur cluster assembly 1 (Isca1), mRNA	0.0198999	0.240707
XM_028857838.1	C-type lectin domain family 4 member A-like (LOC114683505), mRNA	2.20115	1.60225		XM_028861485.1	Rho guanine nucleotide exchange factor 1 (Arhgef1), transcript variant X1, mRNA	0.019546	0.178283
XM_028879436.1	CD53 molecule (Cd53), mRNA	2.18023	0.896045		XM_028855194.1	thymosin beta 10 (Tmsb10), mRNA	0.0161093	1.66707
XM_028854964.1	tetraspanin 14 (Tspan14), transcript variant X2, mRNA	2.17222	1.44743		XM_028874547.1	bridging integrator 2 (Bin2), transcript variant X3, mRNA	0.0160049	-0.200724
XM_028865956.1	cathepsin H (Ctsh), mRNA	2.16852	1.06561		XM_028885643.1	FUS RNA binding protein (Fus), transcript variant X1, mRNA	0.0150284	0.146687
XM_028858602.1	glycogen phosphorylase L (Pygl), mRNA	2.15851	1.83805		XM_028858594.1	glutathione peroxidase 4 (Gpx4), transcript variant X1, mRNA	0.0142934	0.271782
XM_028860839.1	selectin P ligand (Selplg), mRNA	2.14082	0.749174		XM_028887863.1	integrin subunit beta 1 (Itgb1), transcript variant X2, mRNA	0.0121719	0.408657
XM_028867469.1	CD47 molecule (Cd47), transcript variant X2, mRNA	2.13919	0.583528		XM_028886730.1	IK cytokine (Ik), mRNA	0.0115971	0.0989323
XR_003733219.1	ferritin heavy chain pseudogene (LOC114683928), misc_RNA	2.13664	1.84576		XM_028890578.1	C-C motif chemokine 6-like (LOC114707745), mRNA	0.0104601	-0.308571
XM_028888276.1	Ras and Rab interactor 3 (Rin3), transcript variant X3, mRNA	2.13576	0.494423		XM_028878644.1	erythrocyte membrane protein band 4.2 (Epb42), mRNA	0.00977834	0.503255
XM_028876569.1	protein phosphatase 1 regulatory subunit 15B (Ppp1r15b), mRNA	2.13051	0.616298		XM_028864136.1	Tax1 binding protein 1 (Tax1bp1), transcript variant X1, mRNA	0.00821954	0.974877
XM_028861006.1	SLP adaptor and CSK interacting membrane protein (Scimp), mRNA	2.12787	0.912792		XM_028866142.1	bisphosphoglycerate mutase (Bpgm), transcript variant X1, mRNA	0.00794077	0.0826746
XM_028859848.1	leukocyte surface antigen CD53-like (LOC114685266), mRNA	2.12168	0.282439		XM_028876147.1	serine and arginine rich splicing factor 5 (Srsf5), transcript variant X4, mRNA	0.00541238	-0.0807598
XM_028873576.1	galectin 3 (Lgals3), mRNA	2.11505	2.17411		XM_028865299.1	family with sequence similarity 104 member A (Fam104a), transcript variant X1, mRNA	0.00377382	-0.0331427
XM_028878161.1	lymphocyte cytosolic protein 1 (Lcp1), transcript variant X1, mRNA	2.11412	0.628978		XM_028860198.1	chaperonin containing TCP1 subunit 7 (Cct7), mRNA	0.00362227	0.22662
XM_028876075.1	MYC associated factor X (Max), transcript variant X1, mRNA	2.1025	0.549501		XM_028854748.1	ring finger protein 10 (Rnf10), transcript variant X2, mRNA	0.00212173	0.20042
XM_028870335.1	cathepsin B-like (LOC114693805), mRNA	2.09675	1.61076		XM_028863340.1	schlafen family member 12-like (LOC114688842), mRNA	0.00119703	0.00818685
XM_028865640.1	signaling lymphocytic activation molecule family member 1 (Slamf1), mRNA	2.08993	0.272772		XM_028875963.1	chaperonin containing TCP1 subunit 8 (Cct8), mRNA	-0.000758207	0.348069
XM_028878171.1	lymphocyte cytosolic protein 1 (Lcp1), transcript variant X2, mRNA	2.08767	0.949824		XM_028857431.1	selenium binding protein 1 (Selenbp1), mRNA	-0.00224741	0.0849673
XM_028862653.1	deltex E3 ubiquitin ligase 3L (Dtx3l), mRNA	2.08543	-0.001628		XM_028857931.1	metastasis associated 1 family member 2 (Mta2), transcript variant X1, mRNA	-0.0023626	-0.749878
XM_028891273.1	transketolase (Tkt), mRNA	2.08462	0.979061		XM_028892763.1	GABA type A receptor associated protein like 2 (Gabarapl2), mRNA	-0.00481443	0.038555
XM_028894103.1	negative regulator of reactive oxygen species (Nrros), transcript variant X	2.08233	1.41405		XM_028894655.1	NDUFA4 mitochondrial complex associated (Ndufa4), mRNA	-0.00498696	0.462728
XM_028863247.1	leukocyte-associated immunoglobulin-like receptor 2 (LOC114688720), mRNA	2.07445	1.18305		XM_028869647.1	lysozyme C-2-like (LOC114693318), mRNA	-0.00706358	1.90246
XM_028876496.1	MAPK activated protein kinase 2 (Mapkapk2), mRNA	2.07345	0.876648		XM_028867919.1	RAD21 cohesin complex component (Rad21), mRNA	-0.00729518	-0.0380161
XM_028866422.1	junction adhesion molecule like (Jaml), transcript variant X1, mRNA	2.06592	0.438502		XM_028868882.1	target of myb1 like 1 membrane trafficking protein (Tom1l1), mRNA	-0.0105075	0.106911
XM_028870099.1	interferon regulatory factor 7 (Irf7), transcript variant X1, mRNA	2.05727	0.201216		XM_028891466.1	TNF receptor superfamily member 18 (Tnfrsf18), transcript variant X1, mRNA	-0.0116471	-0.2196
XM_028861387.1	leukocyte immunoglobulin-like receptor subfamily B member 3 (LOC114686718), partial mRNA	2.05643	1.71714		XM_028854746.1	ankyrin repeat domain 13A (Ankrd13a), transcript variant X2, mRNA	-0.0158882	-0.127894
XM_028884166.1	cathepsin B (Ctsb), mRNA	2.05147	2.28236		XM_028892146.1	short chain dehydrogenase/reductase family 39U member 1 (Sdr39u1), transcri	-0.0160699	-0.452386
XM_028860146.1	TNF receptor superfamily member 1B (Tnfrsf1b), mRNA	2.04998	1.62568		XM_028888164.1	DnaJ heat shock protein family (Hsp40) member C8 (Dnajc8), mRNA	-0.0196289	-0.251921
XM_028877562.1	ArfGAP with RhoGAP domain, ankyrin repeat and PH domain 1 (Arap1), transcript variant X3, mRNA	2.04861	1.20495		XM_028886768.1	poly(A) binding protein interacting protein 2 (Paip2), mRNA	-0.0200662	0.0697287
XM_028889281.1	ERV-BabFcenv provirus ancestral Env polyprotein (LOC114706804), mRNA	2.04586	0.537921		XM_028883198.1	BCL2/adenovirus E1B 19 kDa protein-interacting protein 3-like (LOC114702707	-0.0210755	-0.291846
XM_028874893.1	osteoclast stimulating factor 1 (Ostf1), mRNA	2.03403	1.49507		XM_028872762.1	proline rich nuclear receptor coactivator 1 (Pnrc1), mRNA	-0.0213726	0.136746
XM_028892930.1	F-box and leucine rich repeat protein 5 (Fbxl5), mRNA	2.02684	1.13364		XM_028888103.1	SH3 domain binding glutamate rich protein like 3 (Sh3bgrl3), mRNA	-0.0218472	0.621045
XM_028871737.1	unc-93 homolog B1, TLR signaling regulator (Unc93b1), mRNA	2.02668	1.51055		XM_028892106.1	proteasome activator subunit 2 (Psme2), mRNA	-0.0271013	0.218917
XM_028880668.1	EF-hand domain family member D2 (Efhd2), mRNA	2.02515	1.66628		XM_028870941.1	MAF1 homolog, negative regulator of RNA polymerase III (Maf1), mRNA	-0.0299938	-0.197892
XM_028880790.1	KIAA0513 ortholog (Kiaa0513), transcript variant X2, mRNA	2.02089	1.10076		XM_028854098.1	CCHC-type zinc finger nucleic acid binding protein (Cnbp), transcript variant X4, mRNA	-0.0305463	0.87564
XM_028867903.1	interleukin 4 receptor (Il4r), mRNA	1.99877	1.12652		XM_028859870.1	heterogeneous nuclear ribonucleoprotein U like 1 (Hnrnpul1), transcript variant X1, mRNA	-0.0319441	-0.383312
XM_028893864.1	vasodilator stimulated phosphoprotein (Vasp), transcript variant X3, mRNA	1.96599	0.804727		XM_028857223.1	S-phase kinase associated protein 1 (Skp1), mRNA	-0.0350209	0.123626
XM_028855812.1	ring finger protein 19B (Rnf19b), mRNA	1.96567	0.519901		XM_028878628.1	glycerophosphocholine phosphodiesterase 1 (Gpcpd1), transcript variant X3,	-0.0355543	0.238909
XM_028873761.1	FES proto-oncogene, tyrosine kinase (Fes), transcript variant X1, mRNA	1.96197	1.51181		XM_028861615.1	ATP synthase F1 subunit beta (Atp5f1b), mRNA	-0.0361555	0.271803
XM_028870218.1	neutrophil cytosolic factor 1 (Ncf1), mRNA	1.95819	1.78969		XM_028874242.1	macrophage migration inhibitory factor (Mif), mRNA	-0.0373277	0.681378
XM_028880022.1	TNFAIP3 interacting protein 1 (Tnip1), transcript variant X1, mRNA	1.94034	1.45016		XM_028890891.1	HCLS1 associated protein X-1 (Hax1), mRNA	-0.0376374	0.223096
XM_028880653.1	peptidyl arginine deiminase 4 (Padi4), mRNA	1.93967	0.474449		XM_028863039.1	NADH:ubiquinone oxidoreductase subunit A3 (Ndufa3), mRNA	-0.0395511	0.196092
XM_028878709.1	protein disulfide isomerase family A member 3 (Pdia3), mRNA	1.93035	1.3043		XR_003736307.1	uncharacterized LOC114704708 (LOC114704708), ncRNA	-0.0401108	-0.565788
XM_028856266.1	cathepsin S (Ctss), mRNA	1.91967	1.66742		XM_028888579.1	family with sequence similarity 50 member A (Fam50a), mRNA	-0.0411463	-0.256356
XM_028876076.1	MYC associated factor X (Max), transcript variant X2, mRNA	1.9161	-0.0963258		XM_028866673.1	t-complex 1 (Tcp1), mRNA	-0.0415628	0.252443
XM_028859890.1	transforming growth factor beta 1 (Tgfb1), mRNA	1.89965	1.16473		XM_028858593.1	RNA polymerase II subunit E (Polr2e), mRNA	-0.0432653	-0.222327
XM_028863506.1	NLR family pyrin domain containing 12 (Nlrp12), partial mRNA	1.89953	-0.0322951		XR_003734001.1	uncharacterized LOC114689979 (LOC114689979), transcript variant X1, ncRNA	-0.0436567	-0.628651
XM_028877112.1	interleukin 10 receptor subunit beta (Il10rb), mRNA	1.89735	0.990971		XM_028862222.1	deoxyribonuclease 2, lysosomal (Dnase2), mRNA	-0.0479627	0.991723
XM_028856401.1	MYD88 innate immune signal transduction adaptor (Myd88), mRNA	1.88857	1.10974		XM_028877794.1	glucose-6-phosphate isomerase (Gpi), transcript variant X1, mRNA	-0.0485508	0.0288528
XM_028893861.1	vasodilator stimulated phosphoprotein (Vasp), transcript variant X1, mRNA	1.88722	1.39801		XM_028887214.1	ribosomal protein L7 like 1 (Rpl7l1), mRNA	-0.0491218	-0.0606861
XM_028862627.1	C-type lectin domain family 4 member D (Clec4d), partial mRNA	1.88627	1.29681		XM_028876534.1	transmembrane and coiled-coil domain family 2 (Tmcc2), transcript variant X1, mRNA	-0.0506033	-0.127023
XM_028885171.1	copine 3 (Cpne3), transcript variant X1, mRNA	1.8801	-0.473332		XM_028875447.1	proline rich nuclear receptor coactivator 2 (Pnrc2), mRNA	-0.0512382	0.159696
XM_028886072.1	heat shock protein family A (Hsp70) member 5 (Hspa5), transcript variant X1	1.87754	1.34448		XM_028859367.1	U2 small nuclear RNA auxiliary factor 2 (U2af2), transcript variant X2, mRNA	-0.0515735	0.125361
XM_028869109.1	LIM and SH3 protein 1 (Lasp1), mRNA	1.87715	0.864172		XM_028869049.1	pyridoxamine 5'-phosphate oxidase (Pnpo), mRNA	-0.052044	0.445149
XM_028862227.1	mannosidase alpha class 2B member 1 (Man2b1), mRNA	1.87198	1.29587		XM_028876482.1	cathepsin E (Ctse), mRNA	-0.0523122	-0.227423
XM_028874737.1	proteoglycan 4 (Prg4), transcript variant X7, mRNA	1.87082	-6.91893		XM_028883012.1	thioredoxin (Txn), transcript variant X1, mRNA	-0.0531332	0.436026
XM_028874470.1	proline rich 13 (Prr13), transcript variant X2, mRNA	1.86573	1.66798		XM_028858548.1	basigin (Ok blood group) (Bsg), transcript variant X3, mRNA	-0.0543303	0.19035
XM_028862833.1	adhesion G protein-coupled receptor E5 (Adgre5), transcript variant X2, mRNA	1.85944	0.682007		XM_028861786.1	RAD23 homolog A, nucleotide excision repair protein (Rad23a), transcript variant X2, mRNA	-0.0569673	0.702775
XM_028888858.1	oxysterol binding protein like 9 (Osbpl9), transcript variant X8, mRNA	1.85525	1.05989		XM_028892172.1	abhydrolase domain containing 4 (Abhd4), transcript variant X3, mRNA	-0.0570615	-0.527973
XM_028867976.1	calcineurin B homologous protein 1 (LOC114692301), mRNA	1.84669	0.950204		XM_028867790.1	glycerophosphodiester phosphodiesterase 1 (Gde1), transcript variant X1, mRNA	-0.0593913	0.263312
XM_028868580.1	protein tyrosine phosphatase non-receptor type 1 (Ptpn1), mRNA	1.84655	1.45627		XM_028875715.1	c-Maf inducing protein (Cmip), transcript variant X1, mRNA	-0.0596112	-0.287867
XM_028856799.1	signal transducer and activator of transcription 3 (Stat3), transcript variant X1, mRNA	1.83955	0.541081		XM_028857969.1	nuclear RNA export factor 1 (Nxf1), mRNA	-0.0613362	-0.118597
XM_028861651.1	CMRF35-like molecule 8 (LOC114686954), mRNA	1.83822	1.3117		XM_028880246.1	methionyl aminopeptidase 2 (Metap2), mRNA	-0.0614835	0.255666
XM_028863405.1	core histone macro-H2A.1 (LOC114688930), transcript variant X2, mRNA	1.83603	0.261203		XM_028874224.1	small nuclear ribonucleoprotein D3 polypeptide (Snrpd3), transcript variant X1, mRNA	-0.0620858	0.576547
XM_028859915.1	myosin IF (Myo1f), mRNA	1.83157	1.10329		XM_028892348.1	chromosome unknown C12orf57 homolog (CUNH12orf57), mRNA	-0.0680933	0.676066
XM_028873763.1	furin, paired basic amino acid cleaving enzyme (Furin), transcript variant X1, mRNA	1.83083	0.608		XM_028888245.1	NADH:ubiquinone oxidoreductase subunit B1 (Ndufb1), mRNA	-0.0683253	0.79627
XM_028888608.1	filamin A (Flna), transcript variant X1, mRNA	1.81079	0.78155		XM_028863691.1	schlafen family member 12-like (LOC114689363), mRNA	-0.0688278	-0.141591
XM_028886393.1	phosphoglycerate kinase 1 (Pgk1), mRNA	1.80022	1.36949		XM_028887419.1	SEC61 translocon gamma subunit (Sec61g), transcript variant X1, mRNA	-0.0688724	0.585268
XM_028866914.1	WD repeat and SOCS box containing 1 (Wsb1), transcript variant X1, mRNA	1.79615	1.24059		XM_028861277.1	SS18 subunit of BAF chromatin remodeling complex (Ss18), mRNA	-0.0708634	0.154563
XM_028894335.1	LYN proto-oncogene, Src family tyrosine kinase (Lyn), transcript variant X1	1.79355	1.44006		XM_028877621.1	exportin 7 (Xpo7), transcript variant X1, mRNA	-0.0710783	-0.522638
XM_028860275.1	L-lactate dehydrogenase A chain (LOC114685644), mRNA	1.78201	1.33182		XM_028854074.1	CCHC-type zinc finger nucleic acid binding protein (Cnbp), transcript variant X1, mRNA	-0.0732089	0.47753
XM_028874400.1	integrin subunit alpha 5 (Itga5), mRNA	1.7781	0.83946		XM_028859669.1	mitochondrial contact site and cristae organizing system subunit 13 (Micos13), mRNA	-0.0746754	0.550657
XM_028873201.1	spermidine/spermine N1-acetyltransferase 1 (Sat1), transcript variant X1, mRNA	1.77654	1.32698		XM_028856470.1	zinc finger CCHC domain-containing protein 3-like (LOC114682549), mRNA	-0.0751459	-1.81211
XM_028889719.1	UBA like domain containing 2 (Ubald2), mRNA	1.76713	0.601561		XM_028883976.1	family with sequence similarity 214 member B (Fam214b), transcript variant	-0.0759836	-0.59167
XM_028892317.1	CD9 molecule (Cd9), mRNA	1.76683	0.000719279		XM_028871458.1	ADP ribosylation factor like GTPase 2 binding protein (Arl2bp), mRNA	-0.0770458	-0.263958
XM_028876501.1	inhibitor of nuclear factor kappa B kinase subunit epsilon (Ikbke), mRNA	1.76024	1.33905		XM_028854088.1	CCHC-type zinc finger nucleic acid binding protein (Cnbp), transcript variant X3, mRNA	-0.078689	0.737807
XM_028863251.1	immunoglobulin alpha Fc receptor-like (LOC114688723), mRNA	1.74612	0.727639		XM_028870191.1	RAN, member RAS oncogene family (Ran), transcript variant X1, mRNA	-0.079353	0.224506
XM_028882412.1	Rho guanine nucleotide exchange factor 3 (Arhgef3), transcript variant X3,	1.74059	-0.0845752		XM_028886024.1	protein tyrosine phosphatase 4A3 (Ptp4a3), transcript variant X1, mRNA	-0.0798722	-0.185056
XM_028862383.1	sorcin (Sri), transcript variant X1, mRNA	1.73639	0.899105		XM_028891847.1	solute carrier family 48 member 1 (Slc48a1), mRNA	-0.0811748	0.0263674
XM_028886159.1	V-set immunoregulatory receptor (Vsir), mRNA	1.73512	0.903415		XM_028865564.1	transgelin 2 (Tagln2), mRNA	-0.0818189	-0.0322186
XM_028888040.1	chloride intracellular channel 1 (Clic1), mRNA	1.73016	1.28818		XM_028883623.1	t-complex 11 like 2 (Tcp11l2), mRNA	-0.0832757	-0.57261
XM_028861273.1	syntaxin 11 (Stx11), mRNA	1.72864	-0.0719502		XM_028885911.1	basic leucine zipper and W2 domains 1 (Bzw1), transcript variant X1, mRNA	-0.0836016	-0.235452
XM_028889400.1	phosphoglycerate mutase 1 (Pgam1), mRNA	1.72303	2.00469		XM_028877910.1	cell cycle associated protein 1 (Caprin1), mRNA	-0.083857	-0.0267315
XM_028860315.1	dynein light chain Tctex-type 1 (Dynlt1), mRNA	1.71928	1.20324		XM_028885891.1	CDC like kinase 1 (Clk1), transcript variant X1, mRNA	-0.0844457	-1.0516
XM_028865789.1	mitogen-activated protein kinase kinase kinase kinase 4 (Map4k4), transcript variant X21, mRNA	1.701	-0.444913		XM_028876687.1	RIO kinase 3 (Riok3), mRNA	-0.0859925	0.819712
XM_028890747.1	zinc finger and BTB domain containing 7B (Zbtb7b), mRNA	1.69848	0.75678		XM_028864159.1	heterogeneous nuclear ribonucleoprotein A2/B1 (Hnrnpa2b1), transcript variant X5, mRNA	-0.0885651	-0.0123606
XM_028861094.1	WD repeat-containing protein 26-like (LOC114686409), mRNA	1.68949	0.421748		XM_028865188.1	SWI/SNF related, matrix associated, actin dependent regulator of chromatin, subfamily d, member 2 (Smarcd2), mRNA	-0.0913092	0.0717485
XM_028891603.1	serpin family B member 10 (Serpinb10), mRNA	1.68609	1.76559		XM_028884346.1	transmembrane protein 258 (Tmem258), mRNA	-0.0916819	0.421254
XM_028892933.1	ADP-ribosyl cyclase/cyclic ADP-ribose hydrolase 1-like (LOC114709225), mRNA	1.68602	-0.0412388		XM_028857265.1	H/ACA ribonucleoprotein complex subunit 3 (LOC114683088), mRNA	-0.0928975	0.383449
XM_028858198.1	dehydrogenase/reductase SDR family member 7 (LOC114683839), mRNA	1.6599	0.459057		XM_028855811.1	RB binding protein 4, chromatin remodeling factor (Rbbp4), mRNA	-0.0954068	-0.104671
XM_028887935.1	lymphotoxin beta (Ltb), transcript variant X1, mRNA	1.65666	0.45752		XM_028866415.1	ATP synthase membrane subunit g (Atp5mg), mRNA	-0.097839	0.382302
XM_028859534.1	RAS guanyl releasing protein 4 (Rasgrp4), mRNA	1.65448	1.68437		XM_028889268.1	synuclein alpha (Snca), transcript variant X1, mRNA	-0.0993138	-0.210247
XM_028855193.1	capping actin protein, gelsolin like (Capg), mRNA	1.65208	0.875991		XM_028861048.1	H-2 class I histocompatibility antigen, Q10 alpha chain-like (LOC114686366), transcript variant X15, mRNA	-0.0993711	-0.00802704
XM_028894410.1	NADPH--cytochrome P450 reductase (LOC114710307), transcript variant X2, mRN	1.64679	0.768756		XM_028891283.1	protein kinase C delta (Prkcd), transcript variant X2, mRNA	-0.100581	0.0826233
XM_028890794.1	S100 calcium binding protein A6 (S100a6), transcript variant X1, mRNA	1.64224	1.4508		XM_028874959.1	C-X-C motif chemokine receptor 4 (Cxcr4), transcript variant X1, mRNA	-0.100911	-0.356797
XM_028862603.1	paired immunoglobulin-like type 2 receptor alpha (LOC114687969), mRNA	1.63455	1.63189		XM_028861504.1	Rab acceptor 1 (Rabac1), mRNA	-0.100988	0.754987
XM_028892346.1	protein tyrosine phosphatase non-receptor type 6 (Ptpn6), transcript varian	1.6337	0.402341		XM_028863861.1	chaperonin containing TCP1 subunit 3 (Cct3), mRNA	-0.101074	0.0692857
XM_028863253.1	leukocyte-associated immunoglobulin-like receptor 2 (LOC114688724), mRNA	1.63281	0.707631		XM_028869483.1	ArfGAP with coiled-coil, ankyrin repeat and PH domains 1 (Acap1), mRNA	-0.101687	-0.301805
XM_028892345.1	protein tyrosine phosphatase non-receptor type 6 (Ptpn6), transcript varian	1.62303	1.08116		XM_028890537.1	dehydrogenase/reductase 11 (Dhrs11), mRNA	-0.102174	0.0412227
XM_028890476.1	zinc finger DHHC-type containing 3 (Zdhhc3), transcript variant X2, mRNA	1.61907	1.09576		XM_028884481.1	cytochrome c oxidase subunit 6C-2 (LOC114703635), mRNA	-0.103283	0.524217
XM_028861207.1	adhesion G protein-coupled receptor E1 (Adgre1), mRNA	1.61275	2.09995		XM_028877148.1	superoxide dismutase 1 (Sod1), mRNA	-0.10787	-0.0592176
XM_028886267.1	beta-1,4-N-acetyl-galactosaminyltransferase 1 (B4galnt1), transcript varian	1.60907	0.326206		XM_028868234.1	serine/threonine kinase 24 (Stk24), transcript variant X2, mRNA	-0.108557	-0.0860781
XM_028869603.1	glucosamine (N-acetyl)-6-sulfatase (Gns), mRNA	1.60458	1.59168		XM_028886290.1	CTD small phosphatase 2 (Ctdsp2), transcript variant X1, mRNA	-0.111037	-0.214974
XM_028856869.1	interferon induced protein 35 (Ifi35), mRNA	1.60127	0.903476		XM_028891952.1	tubulin alpha-1B chain (LOC114708578), mRNA	-0.11191	0.399601
XM_028865588.1	CD48 molecule (Cd48), mRNA	1.58524	1.08747		XM_028862540.1	DENN domain containing 1C (Dennd1c), mRNA	-0.111959	-0.167511
XM_028866150.1	RAB8B, member RAS oncogene family (Rab8b), mRNA	1.5638	0.866133		XM_028860991.1	ring finger protein 167 (Rnf167), transcript variant X2, mRNA	-0.113677	-0.250598
XM_028856555.1	paxillin (Pxn), transcript variant X3, mRNA	1.55573	0.607335		XR_003733960.1	heterogeneous nuclear ribonucleoprotein A2/B1 (Hnrnpa2b1), transcript varia	-0.114075	-0.0475633
XM_028894899.1	lymphocyte cytosolic protein 2 (Lcp2), transcript variant X1, mRNA	1.55296	0.618445		XM_028859107.1	interferon-induced protein with tetratricopeptide repeats 1-like (LOC114684574), mRNA	-0.118486	0.995727
XM_028867399.1	transmembrane p24 trafficking protein 5 (Tmed5), transcript variant X1, mRNA	1.54937	0.587737		XM_028864295.1	methionine adenosyltransferase 2B (Mat2b), transcript variant X1, mRNA	-0.124485	0.415589
XM_028884971.1	complement factor properdin (Cfp), transcript variant X2, mRNA	1.54613	1.79007		XM_028881670.1	eukaryotic translation initiation factor 2 subunit gamma (Eif2s3), mRNA	-0.127447	0.222506
XM_028870604.1	X-box binding protein 1 (Xbp1), mRNA	1.545	1.31688		XM_028873926.1	protein phosphatase 1 catalytic subunit beta (Ppp1cb), mRNA	-0.128098	0.114117
XM_028878056.1	ubiquitin like 3 (Ubl3), mRNA	1.53889	1.01201		XM_028861919.1	centrin-2 (LOC114687209), mRNA	-0.129706	-0.3082
XM_028880448.1	interleukin 17 receptor A (Il17ra), transcript variant X1, mRNA	1.53411	0.800409		XM_028887601.1	BSD domain containing 1 (Bsdc1), mRNA	-0.130824	0.21142
XM_028893115.1	tubulin alpha-4A chain-like (LOC114709335), mRNA	1.5267	0.698857		XM_028878551.1	small nuclear ribonucleoprotein polypeptides B and B1 (Snrpb), mRNA	-0.130954	0.20257
XM_028892991.1	CKLF like MARVEL transmembrane domain containing 6 (Cmtm6), mRNA	1.52506	0.919969		XM_028873590.1	cytohesin 1 interacting protein (Cytip), mRNA	-0.131205	-0.456509
XM_028857646.1	CD5 molecule like (Cd5l), mRNA	1.52131	-0.982725		XM_028858282.1	signal peptidase complex subunit 3 (Spcs3), mRNA	-0.131382	0.522717
XM_028861559.1	tripartite motif-containing protein 30A-like (LOC114686891), transcript variant X3, mRNA	1.51146	0.409735		XM_028881248.1	RAS p21 protein activator 3 (Rasa3), transcript variant X2, mRNA	-0.132506	-0.386614
XM_028886310.1	poly(ADP-ribose) polymerase family member 14 (Parp14), mRNA	1.50479	-0.0965461		XM_028886098.1	N-acetyllactosaminide alpha-1,3-galactosyltransferase-like (LOC114704707),	-0.133357	-0.0682954
XM_028892472.1	pyruvate kinase M1/2 (Pkm), transcript variant X3, mRNA	1.50092	0.393541		XM_028880044.1	G3BP stress granule assembly factor 1 (G3bp1), transcript variant X1, mRNA	-0.13557	0.0285249
XM_028879641.1	protein disulfide isomerase family A member 4 (Pdia4), mRNA	1.49956	2.26623		XM_028874879.1	nuclear receptor binding protein 1 (Nrbp1), transcript variant X2, mRNA	-0.136409	0.251237
XM_028884228.1	membrane-spanning 4-domains subfamily A member 6B-like (LOC114703404), mRNA	1.49375	1.33389		XM_028871151.1	DEAD-box helicase 17 (Ddx17), transcript variant X1, mRNA	-0.137192	-0.358789
XM_028883834.1	ATPase H+ transporting V1 subunit B2 (Atp6v1b2), mRNA	1.48381	1.20705		XM_028875464.1	transmembrane protein 50A (Tmem50a), mRNA	-0.137595	0.177534
XM_028885483.1	disintegrin and metalloproteinase domain-containing protein 19 (LOC11470432	1.47851	-0.435909		XM_028890510.1	TATA-box binding protein associated factor 15 (Taf15), mRNA	-0.140065	-0.0438929
XM_028874143.1	uncharacterized LOC114696446 (LOC114696446), mRNA	1.46959	-0.873057		XM_028887397.1	LFNG O-fucosylpeptide 3-beta-N-acetylglucosaminyltransferase (Lfng), mRNA	-0.140231	1.12472
XM_028863767.1	uncharacterized LOC114689465 (LOC114689465), mRNA	1.46777	-0.843767		XM_028857149.1	tripartite motif containing 58 (Trim58), mRNA	-0.142656	-0.0160111
XM_028887201.1	cyclin D3 (Ccnd3), transcript variant X2, mRNA	1.46197	-0.218263		XM_028888711.1	ATPase sarcoplasmic/endoplasmic reticulum Ca2+ transporting 3 (Atp2a3), mRN	-0.143609	-0.395999
XM_028888459.1	glucose-6-phosphate dehydrogenase (G6pd), mRNA	1.45636	0.823861		XM_028861884.1	aldehyde dehydrogenase 16 family member A1 (Aldh16a1), mRNA	-0.143702	0.127341
XM_028853687.1	reticulon 3 (Rtn3), transcript variant X4, mRNA	1.45253	0.875777		XM_028892836.1	splicing factor 3b subunit 2 (Sf3b2), transcript variant X1, mRNA	-0.144016	-0.151453
XM_028878543.1	signal regulatory protein alpha (Sirpa), transcript variant X2, mRNA	1.44928	1.41345		XM_028889014.1	eukaryotic translation initiation factor 6 (Eif6), transcript variant X1, m	-0.144099	0.567292
XM_028884620.1	regulator of G protein signaling 2 (Rgs2), mRNA	1.44299	-0.179604		XM_028866356.1	hydroxymethylbilane synthase (Hmbs), transcript variant X1, mRNA	-0.144963	-0.130494
XM_028854937.1	adaptor related protein complex 2 subunit sigma 1 (Ap2s1), mRNA	1.43226	0.867137		XM_028866369.1	peptidylprolyl isomerase B (Ppib), mRNA	-0.145391	0.54243
XM_028874408.1	nuclear factor, erythroid 2 (Nfe2), mRNA	1.4296	0.559343		XM_028854081.1	CCHC-type zinc finger nucleic acid binding protein (Cnbp), transcript variant X2, mRNA	-0.147243	0.645357
XM_028866098.1	myotrophin (Mtpn), mRNA	1.41915	0.946858		XM_028888513.1	membrane palmitoylated protein 1 (Mpp1), mRNA	-0.149125	0.450883
XM_028866776.1	refilin B (Rflnb), mRNA	1.41804	-0.660732		XM_028867001.1	schlafen family member 5 (Slfn5), transcript variant X1, mRNA	-0.150856	-6.62316
XM_028861210.1	vav guanine nucleotide exchange factor 1 (Vav1), mRNA	1.40837	0.73879		XM_028861880.1	CD37 molecule (Cd37), transcript variant X1, mRNA	-0.152346	-0.700213
XM_028888175.1	ribosomal protein S6 kinase A1 (Rps6ka1), transcript variant X2, mRNA	1.40434	0.944576		XM_028885354.1	proteasome subunit alpha 7 (Psma7), mRNA	-0.153803	0.520457
XM_028891829.1	sorting nexin 20 (Snx20), mRNA	1.4028	0.625585		XM_028889018.1	RALY heterogeneous nuclear ribonucleoprotein (Raly), transcript variant X2,	-0.155756	-0.122828
XM_028888713.1	NACHT, LRR and PYD domains-containing protein 1b allele 4-like (LOC11470633	1.4019	-0.130185		XM_028892582.1	baculoviral IAP repeat containing 5 (Birc5), mRNA	-0.156428	-2.31333
XM_028871084.1	Rac family small GTPase 2 (Rac2), mRNA	1.39866	0.184266		XM_028884598.1	integrin subunit alpha 4 (Itga4), mRNA	-0.157632	0.0634027
XM_028862635.1	NACHT, LRR and PYD domains-containing protein 1a-like (LOC114688014), mRNA	1.39504	0.231082		XM_028863433.1	glutaryl-CoA dehydrogenase, mitochondrial-like (LOC114688976), mRNA	-0.158797	0.0996795
XM_028855174.1	trans-golgi network protein 2 (Tgoln2), transcript variant X2, mRNA	1.38569	0.203012		XM_028882040.1	chaperonin containing TCP1 subunit 5 (Cct5), mRNA	-0.16149	0.0622744
XM_028864728.1	grancalcin (Gca), mRNA	1.38445	0.361884		XM_028893479.1	SIN3 transcription regulator family member B (Sin3b), transcript variant X2	-0.161725	0.571752
XM_028863402.1	core histone macro-H2A.1 (LOC114688930), transcript variant X1, mRNA	1.38375	0.516259		XM_028877289.1	terminal nucleotidyltransferase 5C (Tent5c), mRNA	-0.165096	0.312568
XM_028863332.1	leukocyte immunoglobulin-like receptor subfamily A member 6 (LOC114688828), mRNA	1.38231	1.38108		XM_028893533.1	Kruppel like factor 2 (Klf2), mRNA	-0.165611	-0.694186
XM_028858757.1	uncharacterized LOC114684244 (LOC114684244), mRNA	1.38078	-0.981081		XM_028879867.1	cytidine monophosphate N-acetylneuraminic acid synthetase (Cmas), transcrip	-0.166153	0.548891
XM_028887200.1	cyclin D3 (Ccnd3), transcript variant X1, mRNA	1.37369	-0.453605		XM_028886764.1	ubiquitin conjugating enzyme E2 D2 (Ube2d2), mRNA	-0.166276	-0.0423912
XM_028863524.1	docking protein 3 (Dok3), mRNA	1.36873	1.2487		XM_028890695.1	heat shock protein 90 alpha family class B member 1 (Hsp90ab1), mRNA	-0.166874	0.281259
XM_028874204.1	RAB10, member RAS oncogene family (Rab10), mRNA	1.36573	0.501667		XM_028880612.1	heterogeneous nuclear ribonucleoprotein A3 (Hnrnpa3), transcript variant X1	-0.169823	0.230188
XM_028856274.1	extracellular matrix protein 1 (Ecm1), transcript variant X1, mRNA	1.36391	0.364206		XM_028886213.1	signal transducer and activator of transcription 6 (Stat6), transcript vari	-0.170018	-0.325662
XM_028882605.1	granulin precursor (Grn), mRNA	1.35828	1.80856		XM_028892105.1	proteasome activator subunit 1 (Psme1), transcript variant X2, mRNA	-0.174957	0.280616
XM_028885179.1	carbonic anhydrase 1 (Ca1), mRNA	1.35463	-0.416628		XR_003737047.1	uncharacterized LOC114710366 (LOC114710366), transcript variant X2, ncRNA	-0.176801	-0.190213
XM_028863929.1	actin related protein 2/3 complex subunit 4 (Arpc4), mRNA	1.35247	1.43197		XM_028871187.1	GRB2 related adaptor protein 2 (Grap2), transcript variant X1, mRNA	-0.181373	0.464025
XM_028871110.1	TRIO and F-actin binding protein (Triobp), transcript variant X1, mRNA	1.33788	0.831162		XM_028888954.1	ring finger protein 11 (Rnf11), mRNA	-0.1817	0.169541
XM_028893563.1	annexin A11 (Anxa11), transcript variant X1, mRNA	1.33329	0.778636		XM_028879784.1	voltage dependent anion channel 2 (Vdac2), mRNA	-0.184272	0.401888
XM_028888232.1	interferon alpha-inducible protein 27-like protein 2A (LOC114706032), mRNA	1.33047	0.995042		XM_028861490.1	Rho guanine nucleotide exchange factor 1 (Arhgef1), transcript variant X5, mRNA	-0.187481	-0.736813
XM_028864498.1	selectin L (Sell), mRNA	1.32638	0.845322		XM_028865899.1	DEAH-box helicase 15 (Dhx15), mRNA	-0.187946	-0.381399
XM_028874319.1	integrin subunit beta 2 (Itgb2), transcript variant X1, mRNA	1.31361	-0.215316		XM_028884960.1	cytochrome b-245 chaperone 1 (LOC114703918), mRNA	-0.188198	0.0236382
XM_028890795.1	S100 calcium binding protein A6 (S100a6), transcript variant X2, mRNA	1.31274	1.39682		XM_028860826.1	ABRA C-terminal like (Abracl), transcript variant X2, mRNA	-0.188916	0.974621
XM_028870030.1	fibronectin 1 (Fn1), mRNA	1.29962	2.73143		XM_028887649.1	eukaryotic translation initiation factor 3 subunit I (Eif3i), mRNA	-0.189123	0.141518
XM_028878732.1	beta-2-microglobulin (B2m), mRNA	1.29436	0.301385		XM_028870242.1	Janus kinase 1 (Jak1), mRNA	-0.189559	-0.47201
XM_028885899.1	actin related protein 2/3 complex subunit 3 (Arpc3), mRNA	1.28693	1.10962		XM_028894283.1	transmembrane protein 154 (Tmem154), transcript variant X2, mRNA	-0.192065	-0.0557856
XM_028875596.1	FYN binding protein 1 (Fyb1), mRNA	1.27987	0.0780937		XM_028878565.1	VPS16 core subunit of CORVET and HOPS complexes (Vps16), mRNA	-0.192754	0.0362401
XM_028860500.1	Y-box binding protein 3 (Ybx3), transcript variant X1, mRNA	1.27825	-0.310231		XM_028879896.1	ataxin-2-like protein (LOC114700310), mRNA	-0.195106	-0.496515
XR_003735222.1	glyceraldehyde-3-phosphate dehydrogenase pseudogene (LOC114697622), misc_RN	1.26871	1.29824		XM_028854261.1	RAN binding protein 10 (Ranbp10), mRNA	-0.195758	-0.132902
XM_028860217.1	lysine rich coiled-coil 1 (Krcc1), mRNA	1.26138	0.768052		XR_003732817.1	serine/arginine repetitive matrix 2 (Srrm2), transcript variant X4, misc_RN	-0.198682	-0.462117
XM_028857674.1	interferon regulatory factor 2 (Irf2), transcript variant X1, mRNA	1.26051	-0.234561		XM_028886978.1	glutathione peroxidase 1 (Gpx1), mRNA	-0.200378	0.66825
XM_028893120.1	transmembrane BAX inhibitor motif containing 1 (Tmbim1), transcript variant	1.25702	0.373391		XM_028856186.1	small nuclear ribonucleoprotein Sm D2 (LOC114682345), mRNA	-0.201975	0.486866
XM_028890701.1	phospholipase A2 group VII (Pla2g7), mRNA	1.25429	1.35023		XM_028889307.1	makorin ring finger protein 1 (Mkrn1), mRNA	-0.203408	0.438972
XM_028867603.1	ras homolog family member B (Rhob), mRNA	1.23844	-0.903274		XM_028885960.1	peptidyl-prolyl cis-trans isomerase A-like (LOC114704621), mRNA	-0.203715	1.53003
XM_028865102.1	signal sequence receptor subunit 2 (Ssr2), mRNA	1.23607	1.44316		XM_028892192.1	defender against cell death 1 (Dad1), mRNA	-0.204601	0.457688
XM_028890269.1	CD164 molecule (Cd164), transcript variant X1, mRNA	1.22684	0.405057		XM_028869464.1	RNA polymerase II subunit A (Polr2a), mRNA	-0.207046	-0.544698
XM_028877920.1	CD44 molecule (Indian blood group) (Cd44), transcript variant X1, mRNA	1.2226	0.763718		XM_028876149.1	serine and arginine rich splicing factor 5 (Srsf5), transcript variant X6, mRNA	-0.208866	-0.268485
XM_028857418.1	nuclear factor kappa B subunit 1 (Nfkb1), mRNA	1.22125	0.226854		XM_028886482.1	serine/threonine kinase 17b (Stk17b), transcript variant X2, mRNA	-0.211224	-0.206067
XR_003733729.1	uncharacterized LOC114687921 (LOC114687921), ncRNA	1.22023	0.360224		XM_028893580.1	ribosomal protein S24 (Rps24), transcript variant X5, mRNA	-0.215184	0.0706754
XM_028870723.1	cathepsin D (Ctsd), mRNA	1.21233	1.45541		XM_028889721.1	peroxiredoxin 1 (Prdx1), mRNA	-0.215632	0.910324
XM_028863284.1	trem-like transcript 2 protein (LOC114688765), transcript variant X1, mRNA	1.19885	-0.0939379		XM_028881343.1	proteolipid protein 2 (Plp2), mRNA	-0.216985	0.523395
XM_028856257.1	pleckstrin homology domain containing O1 (Plekho1), mRNA	1.19884	0.987044		XM_028882787.1	acidic nuclear phosphoprotein 32 family member B (Anp32b), mRNA	-0.218507	0.228202
XM_028854772.1	serine and arginine rich splicing factor 9 (Srsf9), mRNA	1.19868	0.848978		XM_028870807.1	adducin 1 (Add1), transcript variant X4, mRNA	-0.219201	-0.215964
XM_028886473.1	serine/threonine kinase 17b (Stk17b), transcript variant X1, mRNA	1.198	0.190906		XM_028859224.1	heterogeneous nuclear ribonucleoprotein L (Hnrnpl), transcript variant X3, mRNA	-0.220383	-0.0439436
XM_028886842.1	transmembrane protein 173 (Tmem173), mRNA	1.19081	0.483624		XM_028862828.1	protein kinase N1 (Pkn1), transcript variant X2, mRNA	-0.221646	-0.00229435
XM_028888108.1	high mobility group nucleosomal binding domain 2 (Hmgn2), mRNA	1.1873	1.38478		XM_028862553.1	H-2 class I histocompatibility antigen, Q10 alpha chain-like (LOC114687933), transcript variant X1, mRNA	-0.229315	-0.501358
XM_028855494.1	CD63 molecule (Cd63), transcript variant X1, mRNA	1.18724	1.39596		XM_028869002.1	prohibitin (Phb), mRNA	-0.231163	0.0577914
XM_028869392.1	phosphoinositide-3-kinase regulatory subunit 5 (Pik3r5), mRNA	1.18308	0.566665		XM_028881940.1	cyclin I (Ccni), transcript variant X1, mRNA	-0.231409	-0.443686
XM_028870926.1	glutamate ionotropic receptor NMDA type subunit associated protein 1 (Grina), mRNA	1.17628	0.924724		XM_028884447.1	zinc finger CCCH-type containing 15 (Zc3h15), mRNA	-0.233994	0.520012
XM_028887957.1	H-2 class I histocompatibility antigen, L-D alpha chain-like (LOC114705846)	1.17328	0.389457		XM_028885151.1	carbonic anhydrase 2 (Ca2), mRNA	-0.23831	0.426792
XM_028866931.1	ecotropic viral integration site 2B (Evi2b), mRNA	1.16802	0.281332		XM_028868545.1	phosphatidylinositol-3,4,5-trisphosphate dependent Rac exchange factor 1 (Prex1), mRNA	-0.239038	-0.0121295
XM_028871183.1	activating transcription factor 4 (Atf4), mRNA	1.16575	1.11862		XM_028871981.1	ATP synthase F1 subunit alpha (Atp5f1a), mRNA	-0.239111	0.15482
XM_028885238.1	granzyme A-like (LOC114704161), mRNA	1.16131	0.517034		XM_028876604.1	BTG anti-proliferation factor 2 (Btg2), mRNA	-0.241516	-0.36787
XM_028864549.1	ADP ribosylation factor guanine nucleotide exchange factor 1 (Arfgef1), mRNA	1.15763	-0.0397011		XM_028892476.1	cytochrome c oxidase subunit 7A-related protein, mitochondrial (LOC11470891	-0.243745	0.300765
XM_028885499.1	aldolase, fructose-bisphosphate A (Aldoa), transcript variant X1, mRNA	1.14844	0.998458		XM_028870317.1	ribosomal protein lateral stalk subunit P2 (Rplp2), mRNA	-0.24542	0.254872
XM_028855439.1	signal transducer and activator of transcription 2 (Stat2), mRNA	1.14311	-0.380027		XM_028869568.1	arachidonate 15-lipoxygenase (LOC114693249), mRNA	-0.247909	0.0817183
XM_028861345.1	GEM-interacting protein-like (LOC114686693), mRNA	1.13587	0.503131		XM_028887625.1	erythrocyte membrane protein band 4.1 (Epb41), transcript variant X12, mRNA	-0.24864	0.849076
XM_028889955.1	capping actin protein of muscle Z-line subunit alpha 1 (Capza1), mRNA	1.13585	0.512512		XM_028854968.1	peroxiredoxin like 2A (Prxl2a), transcript variant X2, mRNA	-0.250896	0.343458
XM_028874912.1	actin related protein 3 (Actr3), transcript variant X2, mRNA	1.13169	0.610017		XM_028889997.1	BCL2/adenovirus E1B 19 kDa protein-interacting protein 3-like (LOC114707298	-0.251619	-0.155092
XM_028887383.1	actin, cytoplasmic 1 (LOC114705499), transcript variant X1, mRNA	1.12787	0.516798		XM_028871706.1	basic transcription factor 3 (Btf3), transcript variant X2, mRNA	-0.254647	0.517865
XM_028892332.1	triosephosphate isomerase 1 (Tpi1), mRNA	1.11893	1.78879		XM_028885440.1	thyroid hormone receptor associated protein 3 (Thrap3), transcript variant	-0.256253	-0.436004
XM_028881507.1	C-type lectin domain family 2 member D11-like (LOC114701420), mRNA	1.11083	0.0985405		XM_028889679.1	Jupiter microtubule associated homolog 1 (Jpt1), mRNA	-0.258712	0.452432
XM_028863331.1	leukocyte immunoglobulin-like receptor subfamily A member 6 (LOC114688825), mRNA	1.10775	1.79019		XM_028885690.1	sialophorin (Spn), mRNA	-0.263741	0.203529
XM_028877113.1	interferon alpha and beta receptor subunit 2 (Ifnar2), mRNA	1.10294	0.72		XM_028880854.1	adenine phosphoribosyltransferase (Aprt), mRNA	-0.269476	0.954019
XM_028871240.1	sterol regulatory element binding transcription factor 2 (Srebf2), transcript variant X1, mRNA	1.10155	0.647265		XM_028891536.1	ATP synthase F1 subunit gamma (Atp5f1c), transcript variant X1, mRNA	-0.271332	0.528384
XM_028861428.1	G protein subunit beta 2 (Gnb2), mRNA	1.10016	1.0773		XM_028854299.1	proteasome subunit beta 10 (Psmb10), mRNA	-0.278773	0.197764
XM_028854475.1	cyclase associated actin cytoskeleton regulatory protein 1 (Cap1), transcript variant X1, mRNA	1.09855	-0.309122		XM_028878340.1	glutamate dehydrogenase 1 (Glud1), mRNA	-0.282842	0.0647255
XM_028875931.1	ATPase H+ transporting accessory protein 2 (Atp6ap2), mRNA	1.07702	1.40565		XM_028872451.1	solute carrier family 44 member 2 (Slc44a2), mRNA	-0.283508	0.126914
XM_028872176.1	Rho GDP dissociation inhibitor beta (Arhgdib), transcript variant X1, mRNA	1.07693	0.389465		XM_028861517.1	5'-nucleotidase, cytosolic IIIA (Nt5c3a), transcript variant X1, mRNA	-0.285267	1.37508
XM_028881876.1	platelet factor 4-like (LOC114701718), mRNA	1.06175	1.46186		XM_028889380.1	cytochrome b-c1 complex subunit 6, mitochondrial (LOC114706860), mRNA	-0.292014	0.270606
XM_028888609.1	filamin A (Flna), transcript variant X2, mRNA	1.05933	0.808461		XM_028866322.1	Thy-1 cell surface antigen (Thy1), transcript variant X1, mRNA	-0.296833	-0.335282
XM_028885543.1	major vault protein (Mvp), mRNA	1.0567	0.88651		XM_028857792.1	serine/threonine kinase 10 (Stk10), mRNA	-0.299403	-0.289428
XM_028888444.1	mitogen-activated protein kinase 14 (Mapk14), transcript variant X1, mRNA	1.05324	0.350778		XM_028880224.1	solute carrier family 25 member 3 (Slc25a3), transcript variant X2, mRNA	-0.3018	0.362487
XM_028880649.1	RHO family interacting cell polarization regulator 2 (Ripor2), transcript v	1.05146	-0.30959		XR_003735117.1	eukaryotic translation initiation factor 4A2 (Eif4a2), transcript variant X	-0.304921	-0.966428
XM_028859977.1	glycogen synthase kinase 3 alpha (Gsk3a), mRNA	1.04947	0.143168		XR_003735131.1	arginine and serine rich protein 1 (Rsrp1), transcript variant X2, misc_RNA	-0.305723	-0.404272
XM_028882770.1	SEC61 translocon beta subunit (Sec61b), mRNA	1.04935	1.14553		XM_028884758.1	ribosomal protein L12 (Rpl12), mRNA	-0.306177	-0.16885
XM_028856275.1	extracellular matrix protein 1 (Ecm1), transcript variant X2, mRNA	1.04469	0.393478		XM_028893647.1	ribosomal protein S12 (Rps12), mRNA	-0.307698	0.115157
XM_028884739.1	cyclin dependent kinase 9 (Cdk9), mRNA	1.04273	0.647564		XM_028875254.1	Rh blood group CcEe antigens (Rhce), mRNA	-0.307972	0.0823131
XR_003733081.1	leucine-rich repeat-containing protein 74B-like (LOC114682722), transcript	1.04176	0.499556		XM_028861430.1	leucine rich repeats and calponin homology domain containing 4 (Lrch4), transcript variant X2, mRNA	-0.30798	0.180657
XM_028855798.1	guanine nucleotide-binding protein G(s) subunit alpha isoforms short (LOC114682029), transcript variant X7, mRNA	1.03988	-0.0182776		XM_028892347.1	TAP binding protein like (Tapbpl), mRNA	-0.308472	-0.336591
XM_028895088.1	family with sequence similarity 107 member B (Fam107b), transcript variant	1.03913	0.112389		XM_028887371.1	SAM and SH3 domain containing 3 (Sash3), transcript variant X2, mRNA	-0.308609	-0.451261
XM_028869784.1	sterile alpha motif domain containing 9 (Samd9), transcript variant X1, mRNA	1.03862	-0.391		XM_028878063.1	high mobility group box 1 (Hmgb1), transcript variant X1, mRNA	-0.310969	-0.259721
XM_028876455.1	zyxin (Zyx), transcript variant X5, mRNA	1.03795	0.57876		XM_028863431.1	IFI30 lysosomal thiol reductase (Ifi30), mRNA	-0.311974	1.99651
XM_028874911.1	actin related protein 3 (Actr3), transcript variant X1, mRNA	1.03586	0.182659		XM_028877701.1	tyrosine 3-monooxygenase/tryptophan 5-monooxygenase activation protein theta (Ywhaq), mRNA	-0.316288	-0.305292
XM_028861714.1	protein phosphatase 1 regulatory subunit 18 (Ppp1r18), transcript variant X1, mRNA	1.03262	0.0802893		XM_028866750.1	pre-mRNA processing factor 8 (Prpf8), mRNA	-0.318195	-0.522641
XM_028862158.1	arrestin beta 2 (Arrb2), mRNA	1.0326	0.292666		XM_028856593.1	ferrochelatase (Fech), mRNA	-0.321337	0.379932
XM_028889264.1	high mobility group box 2 (Hmgb2), mRNA	1.03072	0.377382		XM_028861593.1	nascent polypeptide associated complex subunit alpha (Naca), transcript variant X5, mRNA	-0.321458	-0.621762
XM_028892656.1	ATPase H+ transporting V1 subunit G1 (Atp6v1g1), mRNA	1.0241	0.916388		XM_028876229.1	nucleolin (Ncl), mRNA	-0.324029	-0.222335
XM_028859175.1	glia maturation factor gamma (Gmfg), transcript variant X2, mRNA	1.02401	0.496833		XM_028880021.1	histidine triad nucleotide binding protein 1 (Hint1), mRNA	-0.325717	0.239881
XM_028862612.1	F-box protein 9 (Fbxo9), mRNA	1.01888	0.428334		XM_028882342.1	MORF4 family-associated protein 1 (LOC114702067), mRNA	-0.328848	0.304114
XM_028864383.1	mitochondrial pyruvate carrier 2 (Mpc2), mRNA	1.01448	1.01117		XM_028870456.1	phosphatidylinositol-5-phosphate 4-kinase type 2 alpha (Pip4k2a), transcript variant X1, mRNA	-0.329817	-0.376574
XM_028888273.1	interferon alpha-inducible protein 27-like protein 2A (LOC114706052), mRNA	1.00923	0.907338		XM_028888778.1	alpha-1,3-mannosyl-glycoprotein 2-beta-N-acetylglucosaminyltransferase (LOC	-0.331211	-0.225263
XM_028856814.1	RAB5C, member RAS oncogene family (Rab5c), mRNA	1.00666	0.337392		XM_028882595.1	solute carrier family 4 member 1 (Diego blood group) (Slc4a1), mRNA	-0.332106	0.115741
XM_028891462.1	ISG15 ubiquitin like modifier (Isg15), mRNA	1.00634	0.785703		XM_028861659.1	60S ribosomal protein L38 (LOC114686962), transcript variant X1, mRNA	-0.33233	0.251615
XM_028865090.1	secretory carrier membrane protein 2 (Scamp2), transcript variant X2, mRNA	0.998692	0.646929		XM_028860759.1	eukaryotic translation initiation factor 3 subunit A (Eif3a), mRNA	-0.334003	-0.338603
XM_028874016.1	mitochondrial ribosomal protein L33 (Mrpl33), mRNA	0.995861	1.75577		XM_028871117.1	histone H1.0 (LOC114694248), mRNA	-0.335687	0.0959087
XM_028854262.1	ATPase H+ transporting V0 subunit d1 (Atp6v0d1), mRNA	0.994631	1.3533		XM_028859291.1	eukaryotic translation elongation factor 1 delta (Eef1d), transcript variant X9, mRNA	-0.339566	-0.16173
XM_028880639.1	WAS/WASL interacting protein family member 1 (Wipf1), transcript variant X4	0.992002	-0.181815		XM_028861945.1	S100 calcium binding protein A10 (S100a10), mRNA	-0.339726	1.1481
XM_028870213.1	transaldolase 1 (Taldo1), mRNA	0.991182	0.701952		XM_028871690.1	NSA2 ribosome biogenesis factor (Nsa2), mRNA	-0.341176	0.113409
XM_028888864.1	moesin (Msn), mRNA	0.985333	0.406092		XM_028862307.1	protein phosphatase 6 regulatory subunit 1 (Ppp6r1), transcript variant X2, mRNA	-0.342398	0.247347
XM_028863799.1	semaphorin 4D (Sema4d), transcript variant X1, mRNA	0.984578	0.146297		XR_003736604.1	serine and arginine rich splicing factor 2 (Srsf2), transcript variant X1,	-0.342598	-0.726544
XM_028880288.1	heat shock protein 90 beta family member 1 (Hsp90b1), mRNA	0.98257	1.0182		XM_028854063.1	RAB43, member RAS oncogene family (Rab43), mRNA	-0.342891	0.506392
XM_028894085.1	p21 (RAC1) activated kinase 2 (Pak2), transcript variant X2, mRNA	0.982165	-0.00338309		XM_028882214.1	ras homolog family member H (Rhoh), mRNA	-0.344185	-0.762426
XM_028893196.1	ATPase H+ transporting V0 subunit b (Atp6v0b), mRNA	0.970478	1.44797		XM_028881391.1	RNA binding motif protein 3 (Rbm3), transcript variant X1, mRNA	-0.345507	0.725295
XM_028888539.1	ATPase H+ transporting accessory protein 1 (Atp6ap1), mRNA	0.963631	0.713667		XM_028858537.1	polypyrimidine tract binding protein 1 (Ptbp1), mRNA	-0.351454	0.121005
XM_028890280.1	Rac family small GTPase 1 (Rac1), mRNA	0.961976	0.77145		XM_028861257.1	RNA transcription, translation and transport factor (Rtraf), mRNA	-0.352677	0.31715
XM_028876500.1	Ras association domain family member 5 (Rassf5), mRNA	0.960626	0.0704188		XM_028877936.1	chaperonin containing TCP1 subunit 2 (Cct2), mRNA	-0.357069	0.0996121
XM_028855901.1	calpain 1 (Capn1), mRNA	0.957452	0.341139		XR_003735035.1	heterogeneous nuclear ribonucleoprotein A1 (Hnrnpa1), transcript variant X4	-0.357289	-0.220569
XM_028872846.1	Kruppel like factor 13 (Klf13), mRNA	0.955535	-0.174992		XM_028871108.1	galectin 1 (Lgals1), mRNA	-0.358003	1.26243
XM_028886979.1	ras homolog family member A (Rhoa), transcript variant X1, mRNA	0.955495	0.136023		XM_028893248.1	sorting nexin 5 (Snx5), mRNA	-0.359102	0.199981
XM_028874399.1	NCK associated protein 1 like (Nckap1l), mRNA	0.949799	0.571516		XM_028874427.1	ATP synthase membrane subunit c locus 2 (Atp5mc2), mRNA	-0.3604	0.191075
XM_028890637.1	arginyl aminopeptidase like 1 (Rnpepl1), transcript variant X1, mRNA	0.949741	0.0431569		XM_028854967.1	peroxiredoxin like 2A (Prxl2a), transcript variant X1, mRNA	-0.362275	0.574853
XM_028877815.1	FXYD domain containing ion transport regulator 5 (Fxyd5), transcript variant X4, mRNA	0.948187	0.418007		XM_028860872.1	proteasome activator subunit 4 (Psme4), mRNA	-0.363716	0.917434
XM_028869503.1	GABA type A receptor-associated protein (Gabarap), mRNA	0.942028	0.670833		XM_028854762.1	dynein light chain LC8-type 1 (Dynll1), mRNA	-0.36844	0.445643
XM_028854476.1	cyclase associated actin cytoskeleton regulatory protein 1 (Cap1), transcript variant X2, mRNA	0.94037	1.61842		XM_028855444.1	extended synaptotagmin 1 (Esyt1), mRNA	-0.369118	0.153239
XM_028895001.1	hematopoietic cell-specific Lyn substrate 1 (Hcls1), mRNA	0.938721	0.759119		XM_028878680.1	cyclin D1 binding protein 1 (Ccndbp1), transcript variant X1, mRNA	-0.372089	1.07647
XM_028886666.1	signal transducer and activator of transcription 1 (Stat1), mRNA	0.935545	-0.307411		XM_028859139.1	fibrillarin (Fbl), mRNA	-0.372463	0.619883
XM_028859787.1	resistin-like gamma (LOC114685171), mRNA	0.931089	0.830401		XM_028878038.1	RNA polymerase I and III subunit D (Polr1d), mRNA	-0.374049	0.329214
XM_028879886.1	exportin 6 (Xpo6), mRNA	0.930418	-0.10414		XM_028887534.1	BCL2 like 1 (Bcl2l1), transcript variant X3, mRNA	-0.374738	0.111696
XM_028854140.1	RAB7A, member RAS oncogene family (Rab7a), mRNA	0.930095	0.425948		XM_028883119.1	vesicle associated membrane protein 3 (Vamp3), mRNA	-0.374748	-0.0773582
XM_028884538.1	actin related protein 2 (Actr2), transcript variant X2, mRNA	0.923235	0.00698362		XM_028872425.1	eukaryotic translation initiation factor 3 subunit G (Eif3g), mRNA	-0.37787	-0.0101944
XM_028883945.1	talin 1 (Tln1), mRNA	0.919825	0.480383		XM_028876127.1	ZFP36 ring finger protein like 1 (Zfp36l1), mRNA	-0.380409	-0.814864
XM_028857400.1	ornithine decarboxylase antizyme 3 (Oaz3), mRNA	0.917585	0.209591		XM_028889956.1	DENN domain containing 2D (Dennd2d), transcript variant X1, mRNA	-0.381248	-0.35688
XM_028868268.1	transmembrane 9 superfamily member 2 (Tm9sf2), mRNA	0.915936	0.735686		XM_028878001.1	PNN interacting serine and arginine rich protein (Pnisr), transcript variant X1, mRNA	-0.384081	-0.711333
XM_028876003.1	N-myc downstream regulated 1 (Ndrg1), mRNA	0.911465	0.419009		XM_028861518.1	5'-nucleotidase, cytosolic IIIA (Nt5c3a), transcript variant X2, mRNA	-0.38593	0.512174
XM_028880299.1	histone H2B type 1 (LOC114700621), mRNA	0.905589	0.195312		XM_028858263.1	EP300 interacting inhibitor of differentiation 1 (Eid1), mRNA	-0.390733	0.461247
XM_028891487.1	G protein subunit beta 1 (Gnb1), transcript variant X1, mRNA	0.904596	0.557789		XM_028871019.1	ribosomal protein L8 (Rpl8), mRNA	-0.390831	-0.202178
XM_028893125.1	angio associated migratory cell protein (Aamp), mRNA	0.902515	0.413983		XM_028874407.1	heterogeneous nuclear ribonucleoprotein A1 (Hnrnpa1), transcript variant X3, mRNA	-0.393475	-0.170799
XR_003736138.1	uncharacterized LOC114703406 (LOC114703406), ncRNA	0.890814	-0.379183		XM_028886197.1	Rho GTPase activating protein 9 (Arhgap9), transcript variant X1, mRNA	-0.393522	-0.797852
XM_028873771.1	IQ motif containing GTPase activating protein 1 (Iqgap1), mRNA	0.890286	0.349894		XM_028885498.1	yippee like 3 (Ypel3), transcript variant X2, mRNA	-0.395446	0.321589
XM_028860501.1	Y-box binding protein 3 (Ybx3), transcript variant X2, mRNA	0.888396	-0.210775		XM_028880807.1	interferon regulatory factor 8 (Irf8), mRNA	-0.397196	0.186044
XM_028878280.1	clathrin heavy chain (Cltc), transcript variant X4, mRNA	0.886157	0.861573		XM_028858267.1	deoxyuridine triphosphatase (Dut), mRNA	-0.39897	-0.35618
XM_028855656.1	aldehyde dehydrogenase 2 family member (Aldh2), mRNA	0.886022	-0.489503		XM_028883979.1	family with sequence similarity 214 member B (Fam214b), transcript variant	-0.40253	-0.59074
XM_028889599.1	MSL complex subunit 1 (Msl1), transcript variant X1, mRNA	0.883874	-0.146732		XM_028865496.1	heterogeneous nuclear ribonucleoprotein U (Hnrnpu), mRNA	-0.402829	-0.15961
XM_028856894.1	2',3'-cyclic nucleotide 3' phosphodiesterase (Cnp), mRNA	0.883851	-0.262605		XM_028865104.1	cytochrome c oxidase subunit 5A, mitochondrial (LOC114690344), mRNA	-0.406669	0.265237
XM_028877179.1	dynactin subunit 6 (Dctn6), mRNA	0.883634	0.46633		XM_028871120.1	eukaryotic translation initiation factor 3 subunit L (Eif3l), transcript variant X1, mRNA	-0.407043	-0.353077
XM_028888389.1	ral guanine nucleotide dissociation stimulator like 2 (Rgl2), transcript va	0.880369	0.653784		XM_028885840.1	myosin light polypeptide 6-like (LOC114704518), mRNA	-0.408567	1.30216
XM_028881480.1	C-type lectin domain family 1 member B (Clec1b), transcript variant X1, mRN	0.880301	0.400133		XM_028872191.1	microsomal glutathione S-transferase 1 (Mgst1), mRNA	-0.40882	0.808453
XM_028886198.1	Rho GTPase activating protein 9 (Arhgap9), transcript variant X2, mRNA	0.878338	0.815384		XM_028861402.1	leukocyte receptor cluster member 8 (Leng8), transcript variant X4, mRNA	-0.408997	-0.274396
XM_028893352.1	ATPase H+ transporting V0 subunit e1 (Atp6v0e1), mRNA	0.875962	0.286208		XM_028869557.1	trafficking protein particle complex 1 (Trappc1), mRNA	-0.409007	0.540119
XM_028860338.1	ferritin heavy chain (LOC114685692), mRNA	0.874147	-0.611097		XM_028892376.1	chromodomain helicase DNA binding protein 4 (Chd4), mRNA	-0.412087	-0.443595
XM_028884536.1	RAB1A, member RAS oncogene family (Rab1a), mRNA	0.872862	0.896495		XM_028877622.1	exportin 7 (Xpo7), transcript variant X2, mRNA	-0.412374	0.440495
XM_028887418.1	pleckstrin (Plek), mRNA	0.867599	0.725177		XM_028861399.1	leukocyte receptor cluster member 8 (Leng8), transcript variant X1, mRNA	-0.414448	-2.42118
XM_028890007.1	clusterin (Clu), transcript variant X2, mRNA	0.863842	0.220028		XM_028866946.1	cytokine receptor like factor 3 (Crlf3), mRNA	-0.414502	-0.567226
XM_028862608.1	paired immunoglobulin-like type 2 receptor beta (LOC114687976), mRNA	0.863174	1.70581		XM_028878554.1	isocitrate dehydrogenase (NAD(+)) 3 beta (Idh3b), transcript variant X2, mR	-0.424148	-0.0794819
XM_028890324.1	actin related protein 2/3 complex subunit 1B (Arpc1b), transcript variant X	0.861233	0.951574		XM_028882970.1	IKAROS family zinc finger 1 (Ikzf1), transcript variant X2, mRNA	-0.426602	-0.888556
XM_028887541.1	histocompatibility minor 13 (Hm13), transcript variant X2, mRNA	0.858818	0.814683		XM_028859565.1	eukaryotic translation initiation factor 3 subunit K (Eif3k), mRNA	-0.428858	0.118795
XM_028893040.1	actin related protein 2/3 complex subunit 2 (Arpc2), transcript variant X2,	0.858333	0.501523		XM_028870559.1	peptidylprolyl isomerase A (Ppia), mRNA	-0.43352	0.516241
XM_028883204.1	ficolin-2 (LOC114702718), mRNA	0.857542	3.02854		XM_028884603.1	ubiquitin conjugating enzyme E2 E3 (Ube2e3), transcript variant X3, mRNA	-0.43404	1.25449
XM_028892879.1	RAB1B, member RAS oncogene family (Rab1b), mRNA	0.857233	0.777948		XM_028874477.1	prefoldin subunit 5 (Pfdn5), mRNA	-0.434184	0.142071
XM_028895302.1	G protein subunit alpha i2 (Gnai2), mRNA	0.853663	0.562781		XM_028884489.1	poly(A) binding protein cytoplasmic 1 (Pabpc1), mRNA	-0.434424	0.00884502
XM_028854486.1	akirin 1 (Akirin1), mRNA	0.853303	0.224496		XM_028859125.1	small nuclear ribonucleoprotein U1 subunit 70 (Snrnp70), transcript variant X1, mRNA	-0.434595	-0.636069
XM_028860317.1	ezrin (Ezr), mRNA	0.850243	0.0813171		XM_028857232.1	transcription factor 7 (Tcf7), transcript variant X2, mRNA	-0.435615	-1.35234
XM_028887958.1	H-2 class I histocompatibility antigen, L-D alpha chain-like (LOC114705846)	0.848408	0.531532		XM_028860320.1	T cell activation RhoGTPase activating protein (Tagap), transcript variant X1, mRNA	-0.440957	-1.08552
XM_028858785.1	ADP ribosylation factor 6 (Arf6), mRNA	0.847141	0.578727		XM_028892654.1	AT-hook transcription factor (Akna), transcript variant X3, mRNA	-0.441715	-0.488187
XM_028882169.1	stress associated endoplasmic reticulum protein 1 (Serp1), mRNA	0.847138	0.718838		XR_003733413.1	uncharacterized LOC114684882 (LOC114684882), ncRNA	-0.441789	-1.05053
XM_028881875.1	platelet basic protein-like (LOC114701717), mRNA	0.844889	0.0171093		XM_028889611.1	ubiquitin conjugating enzyme E2 O (Ube2o), mRNA	-0.443332	0.649585
XM_028887916.1	G protein signaling modulator 3 (Gpsm3), transcript variant X1, mRNA	0.8434	0.367013		XM_028853968.1	ribosomal protein S2 (Rps2), mRNA	-0.445404	0.0355474
XM_028875281.1	capping actin protein of muscle Z-line subunit beta (Capzb), transcript variant X2, mRNA	0.842853	0.619907		XM_028892043.1	non-POU domain containing octamer binding (Nono), mRNA	-0.445451	-0.272398
XM_028865632.1	C-reactive protein (Crp), mRNA	0.841717	0.0145069		XM_028887892.1	DExD-box helicase 39B (Ddx39b), mRNA	-0.44562	-0.0916272
XM_028855872.1	EH domain binding protein 1 like 1 (Ehbp1l1), transcript variant X2, mRNA	0.836738	0.717646		XM_028887304.1	solute carrier family 25 member 5 (Slc25a5), mRNA	-0.44817	0.401516
XM_028862602.1	paired immunoglobulin-like type 2 receptor alpha (LOC114687967), mRNA	0.834744	2.04183		XM_028875584.1	ribosomal protein L37 (Rpl37), mRNA	-0.450897	-0.0970483
XM_028868628.1	WAP four-disulfide core domain 2 (Wfdc2), mRNA	0.832708	-0.290947		XM_028855889.1	FAU ubiquitin like and ribosomal protein S30 fusion (Fau), mRNA	-0.451009	0.102538
XM_028895090.1	family with sequence similarity 107 member B (Fam107b), transcript variant	0.831554	-0.507547		XM_028857796.1	nucleophosmin 1 (Npm1), mRNA	-0.453644	0.460969
XM_028857494.1	mitogen-activated protein kinase kinase 3 (Map2k3), mRNA	0.831427	0.0499664		XM_028855210.1	serine and arginine rich splicing factor 7 (Srsf7), transcript variant X1, mRNA	-0.458295	-0.236632
XM_028884810.1	ubiquitin like modifier activating enzyme 1 (Uba1), transcript variant X1,	0.828047	-0.094114		XM_028880035.1	GM2 ganglioside activator (Gm2a), mRNA	-0.460764	0.60533
XM_028875380.1	cell division cycle 42 (Cdc42), transcript variant X1, mRNA	0.82679	1.30006		XM_028883453.1	apurinic/apyrimidinic endodeoxyribonuclease 2 (Apex2), transcript variant X	-0.465807	0.400711
XM_028876351.1	UDP-GlcNAc:betaGal beta-1,3-N-acetylglucosaminyltransferase 2 (B3gnt2), mRNA	0.824179	-0.525854		XM_028863040.1	ribosomal protein S9 (Rps9), mRNA	-0.468209	0.0036113
XR_003734371.1	uncharacterized LOC114692242 (LOC114692242), ncRNA	0.820518	0.044405		XM_028871808.1	glutathione S-transferase P (LOC114694764), mRNA	-0.470312	0.17722
XM_028874611.1	transmembrane BAX inhibitor motif containing 6 (Tmbim6), mRNA	0.820084	0.188741		XM_028863637.1	RAB24, member RAS oncogene family (Rab24), transcript variant X1, mRNA	-0.471996	0.0452058
XM_028860073.1	Rho GTPase activating protein 30 (Arhgap30), mRNA	0.818432	0.396015		XM_028854883.1	HOP homeobox (Hopx), transcript variant X1, mRNA	-0.472268	1.00621
XM_028862291.1	eukaryotic translation initiation factor 1 (Eif1), mRNA	0.818101	0.688762		XM_028857460.1	acid phosphatase 1 (Acp1), mRNA	-0.472888	0.773003
XM_028861660.1	60S ribosomal protein L38 (LOC114686962), transcript variant X2, mRNA	0.816485	0.433396		XM_028865082.1	C-terminal Src kinase (Csk), transcript variant X2, mRNA	-0.473293	-0.0547621
XM_028859979.1	death effector domain containing 2 (Dedd2), mRNA	0.812969	0.298088		XM_028883123.1	Parkinsonism associated deglycase (Park7), mRNA	-0.48159	0.565982
XM_028865035.1	proline-serine-threonine phosphatase interacting protein 1 (Pstpip1), transcript variant X1, mRNA	0.802067	0.0656101		XM_028861733.1	H-2 class I histocompatibility antigen, Q10 alpha chain-like (LOC114687020), mRNA	-0.482885	-0.133414
XM_028855572.1	RAB5 interacting factor (Rab5if), mRNA	0.795571	0.83639		XM_028895120.1	TSC22 domain family member 3 (Tsc22d3), transcript variant X3, mRNA	-0.485299	-0.915677
XM_028890028.1	protein tyrosine kinase 2 beta (Ptk2b), transcript variant X2, mRNA	0.795226	0.628191		XM_028858892.1	ribosomal protein L36a like (Rpl36al), mRNA	-0.489733	0.147014
XM_028868574.1	ring finger protein 114 (Rnf114), mRNA	0.791052	0.00165048		XM_028858596.1	Rho GTPase activating protein 45 (Arhgap45), transcript variant X1, mRNA	-0.492735	-0.367899
XM_028888530.1	podocan (Podn), transcript variant X2, mRNA	0.789396	-1.63465		XM_028882116.1	Enah/Vasp-like (Evl), transcript variant X4, mRNA	-0.496395	-0.930341
XM_028888178.1	zinc finger DHHC-type containing 18 (Zdhhc18), mRNA	0.786942	0.18621		XM_028893941.1	diazepam binding inhibitor, acyl-CoA binding protein (Dbi), mRNA	-0.500766	1.57875
XM_028875036.1	heterogeneous nuclear ribonucleoprotein H2 (Hnrnph2), mRNA	0.785601	0.553778		XM_028889678.1	small ubiquitin like modifier 2 (Sumo2), mRNA	-0.501555	0.0301826
XM_028861626.1	heat shock cognate 71 kDa protein-like (LOC114686934), mRNA	0.782112	0.656984		XM_028857620.1	heparin binding growth factor (Hdgf), mRNA	-0.502105	0.298211
XM_028857136.1	ADP ribosylation factor 1 (Arf1), transcript variant X1, mRNA	0.779489	0.19468		XM_028868351.1	sphingomyelin phosphodiesterase acid like 3A (Smpdl3a), mRNA	-0.516105	0.162145
XM_028853633.1	anaphase promoting complex subunit 11 (Anapc11), transcript variant X2, mRNA	0.779429	0.477854		XM_028888341.1	ribosomal protein S10 (Rps10), mRNA	-0.517377	-0.206348
XM_028880236.1	leukotriene A4 hydrolase (Lta4h), transcript variant X1, mRNA	0.769796	1.0781		XM_028858655.1	interleukin 27 receptor subunit alpha (Il27ra), mRNA	-0.524367	-0.502437
XM_028858998.1	lamin B receptor (Lbr), mRNA	0.760986	0.247341		XM_028880241.1	small nuclear ribonucleoprotein polypeptide F (Snrpf), mRNA	-0.525865	1.96236
XM_028855749.1	glycoprotein IX platelet (Gp9), mRNA	0.758851	-0.14998		XM_028894461.1	cyclin dependent kinase inhibitor 1B (Cdkn1b), transcript variant X2, mRNA	-0.531107	-0.563307
XM_028862148.1	complement component receptor 1-like protein (LOC114687533), transcript variant X2, mRNA	0.755737	0.377277		XM_028867497.1	ribosomal protein L24 (Rpl24), mRNA	-0.535523	0.205613
XM_028853582.1	prolyl 4-hydroxylase subunit beta (P4hb), mRNA	0.75432	1.29212		XM_028857231.1	transcription factor 7 (Tcf7), transcript variant X1, mRNA	-0.552421	-1.09514
XM_028862605.1	paired immunoglobulin-like type 2 receptor beta-2 (LOC114687973), mRNA	0.752577	1.53288		XM_028879073.1	Fli-1 proto-oncogene, ETS transcription factor (Fli1), mRNA	-0.555302	-0.305324
XM_028869794.1	G protein subunit gamma 11 (Gng11), mRNA	0.751597	-0.302639		XM_028878391.1	nuclear receptor coactivator 4 (Ncoa4), transcript variant X2, mRNA	-0.555513	0.535081
XM_028880389.1	histone H4 (LOC114700697), mRNA	0.750392	-2.24347		XM_028875207.1	eukaryotic translation initiation factor 4A2 (Eif4a2), transcript variant X2, mRNA	-0.557484	-0.686876
XM_028877652.1	integral membrane protein 2B (Itm2b), mRNA	0.748234	0.384826		XM_028867766.1	transmembrane protein 14C (Tmem14c), transcript variant X1, mRNA	-0.557958	0.71865
XM_028872172.1	histone H2A.J (LOC114695027), mRNA	0.747803	0.0741614		XR_003735543.1	small nucleolar RNA SNORD86 (LOC114699541), ncRNA	-0.558352	-0.491363
XM_028889073.1	ras homolog family member G (Rhog), mRNA	0.746837	0.799049		XM_028865081.1	C-terminal Src kinase (Csk), transcript variant X1, mRNA	-0.560415	-0.548936
XM_028884903.1	ubiquitin conjugating enzyme E2 M (Ube2m), mRNA	0.743581	-0.138145		XM_028867921.1	eukaryotic translation initiation factor 3 subunit H (Eif3h), mRNA	-0.564551	-0.093731
XM_028880043.1	antioxidant 1 copper chaperone (Atox1), mRNA	0.742747	0.84629		XM_028875671.1	DNA topoisomerase II beta (Top2b), mRNA	-0.565043	-0.365433
XM_028857402.1	CDC42 small effector 1 (Cdc42se1), mRNA	0.741318	0.194135		XM_028877887.1	eukaryotic translation initiation factor 3 subunit M (Eif3m), mRNA	-0.569715	0.153476
XM_028855986.1	SH3 domain binding glutamate rich protein like (Sh3bgrl), mRNA	0.737037	0.598149		XM_028885488.1	bolA family member 2B (Bola2b), transcript variant X2, mRNA	-0.579922	0.292554
XM_028855795.1	guanine nucleotide-binding protein G(s) subunit alpha isoforms short (LOC114682029), transcript variant X4, mRNA	0.729933	-0.268141		XM_028869018.1	ATP synthase membrane subunit c locus 1 (Atp5mc1), transcript variant X2, mRNA	-0.580032	1.40496
XM_028862615.1	glutathione S-transferase alpha-4-like (LOC114687986), mRNA	0.729653	0.229328		XM_028878552.1	NOP56 ribonucleoprotein (Nop56), transcript variant X1, mRNA	-0.581819	-0.176828
XM_028890929.1	Kruppel like factor 6 (Klf6), mRNA	0.723785	0.119062		XM_028870020.1	ribosomal protein L37a (Rpl37a), mRNA	-0.590207	-0.182934
XM_028869016.1	SNF8 subunit of ESCRT-II (Snf8), mRNA	0.722413	0.774201		XM_028873821.1	interleukin 16 (Il16), transcript variant X4, mRNA	-0.594887	-0.40515
XM_028855794.1	guanine nucleotide-binding protein G(s) subunit alpha isoforms short (LOC114682029), transcript variant X3, mRNA	0.720541	-0.441717		XM_028892110.1	poly(A) binding protein nuclear 1 (Pabpn1), mRNA	-0.595445	-0.105396
XM_028856974.1	ubiquitin A-52 residue ribosomal protein fusion product 1 (Uba52), mRNA	0.719193	-0.0968253		XR_003734007.1	small nucleolar RNA SNORD24 (LOC114690032), ncRNA	-0.595511	-1.69689
XM_028885495.1	protein phosphatase 4 catalytic subunit (Ppp4c), transcript variant X1, mRN	0.716695	0.634417		XM_028868904.1	nucleoside diphosphate kinase B (LOC114692876), mRNA	-0.598035	0.533085
XM_028856743.1	parvin beta (Parvb), mRNA	0.715665	0.179395		XM_028862909.1	BTG anti-proliferation factor 1 (Btg1), mRNA	-0.600718	-0.696042
XM_028873740.1	calcium and integrin binding 1 (Cib1), mRNA	0.713041	0.537027		XM_028881486.1	early activation antigen CD69-like (LOC114701399), mRNA	-0.603281	-1.39242
XM_028866148.1	aldose reductase-related protein 1 (LOC114691036), mRNA	0.711587	0.107112		XM_028862557.1	H-2 class I histocompatibility antigen, Q10 alpha chain-like (LOC114687933), transcript variant X4, mRNA	-0.608912	0.56533
XM_028856053.1	heterogeneous nuclear ribonucleoprotein C (C1/C2) (Hnrnpc), transcript variant X7, mRNA	0.709209	0.67001		XM_028854995.1	heterogeneous nuclear ribonucleoprotein H1 (Hnrnph1), transcript variant X5, mRNA	-0.613633	-1.13581
XM_028885568.1	integrin subunit alpha L (Itgal), transcript variant X2, mRNA	0.708604	0.0803244		XM_028862335.1	ribosomal protein L28 (Rpl28), mRNA	-0.618644	-0.146128
XM_028885047.1	zinc finger AN1-type containing 3 (Zfand3), mRNA	0.707925	-0.502971		XM_028883681.1	cysteine rich protein 1 (Crip1), mRNA	-0.62449	0.570626
XM_028866633.1	ribonuclease T2 (Rnaset2), mRNA	0.703873	0.706928		XM_028859691.1	ribosomal protein L36 (Rpl36), transcript variant X1, mRNA	-0.629343	0.152472
XM_028892841.1	cofilin 1 (Cfl1), mRNA	0.703421	0.727645		XM_028882808.1	TRAF3 interacting protein 3 (Traf3ip3), mRNA	-0.641952	-0.571451
XR_003734932.1	uncharacterized LOC114695908 (LOC114695908), ncRNA	0.702876	-1.02203		XM_028861502.1	ribosomal protein S19 (Rps19), transcript variant X1, mRNA	-0.643718	-1.01701
XM_028882373.1	WD repeat domain 1 (Wdr1), mRNA	0.701985	0.309957		XM_028885003.1	CD7 molecule (Cd7), transcript variant X1, mRNA	-0.647856	-0.426892
XM_028891911.1	tubulin alpha-1C chain (LOC114708557), mRNA	0.701151	0.23245		XM_028860224.1	required for meiotic nuclear division 5 homolog A (Rmnd5a), mRNA	-0.652936	-0.506689
XM_028886154.1	prosaposin (Psap), transcript variant X4, mRNA	0.699019	1.44506		XM_028872274.1	interferon-induced transmembrane protein 1-like (LOC114695076), transcript variant X2, mRNA	-0.653816	-1.09185
XM_028890761.1	tropomyosin 3 (Tpm3), transcript variant X5, mRNA	0.697835	0.108339		XM_028857934.1	beta-1,3-glucuronyltransferase 3 (B3gat3), mRNA	-0.655304	0.0362504
XM_028876192.1	SP110 nuclear body protein (Sp110), transcript variant X1, mRNA	0.686556	-0.404045		XM_028892068.1	O-linked N-acetylglucosamine (GlcNAc) transferase (Ogt), transcript variant	-0.656333	-1.58198
XM_028860993.1	profilin 1 (Pfn1), mRNA	0.685563	0.484988		XM_028858546.1	ribosomal protein S15 (Rps15), mRNA	-0.656923	0.165604
XM_028881505.1	killer cell lectin-like receptor subfamily B member 1F (LOC114701418), mRNA	0.685146	-0.621593		XM_028891307.1	eukaryotic translation elongation factor 1 beta 2 (Eef1b2), mRNA	-0.657189	0.0357303
XR_003736179.1	uncharacterized LOC114703746 (LOC114703746), ncRNA	0.682772	0.382835		XM_028890603.1	muscleblind like splicing regulator 1 (Mbnl1), transcript variant X17, mRNA	-0.661469	-0.508458
XM_028862548.1	platelet glycoprotein VI-like (LOC114687928), mRNA	0.681237	-0.367907		XM_028861810.1	immunoglobulin lambda-1 light chain-like (LOC114687105), mRNA	-0.668375	-0.73312
XM_028861196.1	MOB kinase activator 3A (Mob3a), transcript variant X1, mRNA	0.679813	-2.37101		XM_028857949.1	AHNAK nucleoprotein (Ahnak), mRNA	-0.669313	0.317084
XM_028857385.1	ubiquitin conjugating enzyme E2 D3 (Ube2d3), transcript variant X4, mRNA	0.679474	0.339893		XM_028872314.1	arginine and glutamate rich 1 (Arglu1), mRNA	-0.674529	-0.350321
XM_028888541.1	GDP dissociation inhibitor 1 (Gdi1), mRNA	0.67873	0.144524		XR_003735818.1	uncharacterized LOC114701400 (LOC114701400), ncRNA	-0.681895	-0.380461
XM_028858452.1	enolase 1 (Eno1), mRNA	0.678348	1.38193		XM_028856775.1	ribosomal protein L35 (Rpl35), mRNA	-0.682469	0.0747861
XM_028890580.1	C-C motif chemokine ligand 5 (Ccl5), mRNA	0.677355	-0.000909969		XM_028892277.1	prohibitin 2 (Phb2), mRNA	-0.683729	0.0604471
XM_028889665.1	unc-13 homolog D (Unc13d), mRNA	0.676035	-0.165244		XM_028870556.1	myosin IG (Myo1g), mRNA	-0.692779	-0.116425
XM_028872757.1	ubiquitin conjugating enzyme E2 J1 (Ube2j1), mRNA	0.674599	0.0163232		XM_028862569.1	ribosomal protein L18a (Rpl18a), mRNA	-0.693945	0.156659
XM_028858539.1	calponin 2 (Cnn2), mRNA	0.67318	0.0498259		XM_028872259.1	interferon-induced transmembrane protein 2 (LOC114695064), mRNA	-0.697728	-0.906586
XM_028857362.1	protein PET100 homolog, mitochondrial (LOC114683173), mRNA	0.67173	0.138625		XM_028867635.1	ribosomal protein lateral stalk subunit P1 (Rplp1), mRNA	-0.701838	-0.119843
XM_028881324.1	WASP actin nucleation promoting factor (Was), mRNA	0.671062	0.568049		XM_028886961.1	inosine monophosphate dehydrogenase 2 (Impdh2), transcript variant X2, mRNA	-0.70242	0.484058
XM_028865959.1	mortality factor 4 like 1 (Morf4l1), transcript variant X3, mRNA	0.667255	0.242115		XM_028883160.1	ribosomal protein S7 (Rps7), mRNA	-0.703361	-0.084656
XM_028893737.1	radical S-adenosyl methionine domain containing 2 (Rsad2), mRNA	0.666535	0.293594		XM_028859835.1	ELOVL fatty acid elongase 5 (Elovl5), mRNA	-0.70642	-0.00210537
XM_028855046.1	RAB4B, member RAS oncogene family (Rab4b), mRNA	0.666355	0.580384		XM_028875683.1	ribosomal protein L15 (Rpl15), mRNA	-0.706968	0.08483
XM_028870393.1	PHD finger protein 11 (Phf11), transcript variant X1, mRNA	0.666217	-0.533822		XM_028894586.1	eukaryotic translation initiation factor 3 subunit F (Eif3f), mRNA	-0.71008	-0.0543163
XM_028866768.1	tyrosine 3-monooxygenase/tryptophan 5-monooxygenase activation protein epsilon (Ywhae), transcript variant X1, mRNA	0.664869	0.651908		XM_028873802.1	BTB domain containing 1 (Btbd1), mRNA	-0.71085	-0.376082
XM_028859786.1	resistin-like alpha (LOC114685170), mRNA	0.664425	6.01405e-05		XM_028858907.1	ribosomal protein S29 (Rps29), mRNA	-0.711254	0.161806
XM_028883087.1	acyl-CoA thioesterase 7 (Acot7), mRNA	0.663688	0.173434		XM_028891024.1	ribosomal protein S23 (Rps23), mRNA	-0.711282	0.00422599
XM_028891406.1	stromal cell derived factor 4 (Sdf4), mRNA	0.650029	0.2653		XM_028864618.1	ribosomal protein L7 (Rpl7), mRNA	-0.713074	-0.0987129
XM_028885567.1	integrin subunit alpha L (Itgal), transcript variant X1, mRNA	0.647638	0.490289		XM_028890957.1	transmembrane protein 123 (Tmem123), mRNA	-0.71517	-0.754176
XM_028867784.1	ADP ribosylation factor like GTPase 6 interacting protein 1 (Arl6ip1), mRNA	0.642477	0.569885		XM_028888353.1	serine/threonine kinase 38 (Stk38), mRNA	-0.715873	-0.434427
XR_003733566.1	cellular nucleic acid-binding protein pseudogene (LOC114686303), misc_RNA	0.640434	2.07193		XR_003735008.1	small nucleolar RNA U2-19 (LOC114696382), ncRNA	-0.717249	-0.489546
XM_028877913.1	catalase (Cat), mRNA	0.633202	0.769464		XM_028868399.1	serine and arginine rich splicing factor 6 (Srsf6), mRNA	-0.717447	-0.368536
XM_028855792.1	guanine nucleotide-binding protein G(s) subunit alpha isoforms short (LOC114682029), transcript variant X1, mRNA	0.633113	-0.114096		XM_028864182.1	translocase of outer mitochondrial membrane 7 (Tomm7), mRNA	-0.718054	0.284694
XM_028893497.1	tropomyosin 4 (Tpm4), transcript variant X2, mRNA	0.633036	0.245703		XM_028878424.1	tetraspanin 13 (Tspan13), mRNA	-0.721859	-0.183977
XM_028866296.1	heat shock protein family A (Hsp70) member 8 (Hspa8), mRNA	0.632956	0.0254544		XM_028894319.1	ribosomal protein S20 (Rps20), mRNA	-0.72253	-0.152308
XM_028865328.1	CMRF35-like molecule (LOC114690500), mRNA	0.632218	0.66272		XM_028876638.1	protein tyrosine phosphatase non-receptor type 7 (Ptpn7), mRNA	-0.723015	-0.395473
XM_028870519.1	Ras suppressor protein 1 (Rsu1), mRNA	0.63219	0.0436082		XM_028866873.1	ribosomal protein L23a (Rpl23a), mRNA	-0.726223	-0.175158
XM_028882481.1	triggering receptor expressed on myeloid cells like 1 (Treml1), mRNA	0.627622	-0.523013		XM_028864489.1	Fc receptor like A (Fcrla), mRNA	-0.727157	-0.397258
XM_028855415.1	myosin light chain 6 (Myl6), transcript variant X2, mRNA	0.624279	0.012697		XM_028882239.1	small integral membrane protein 14 (Smim14), mRNA	-0.736151	0.147562
XM_028890006.1	clusterin (Clu), transcript variant X1, mRNA	0.62363	-0.357188		XM_028859693.1	ribosomal protein L36 (Rpl36), transcript variant X2, mRNA	-0.737034	0.362741
XM_028861007.1	platelet glycoprotein Ib alpha chain-like (LOC114686345), mRNA	0.619121	0.327238		XM_028890796.1	interleukin enhancer binding factor 2 (Ilf2), mRNA	-0.74707	-0.0961944
XM_028882606.1	integrin subunit alpha 2b (Itga2b), mRNA	0.618143	0.206492		XM_028875566.1	selenoprotein P (Selenop), mRNA	-0.74815	0.457337
XM_028861784.1	calreticulin (Calr), mRNA	0.615922	1.29874		XM_028892567.1	ZFP36 ring finger protein like 2 (Zfp36l2), mRNA	-0.751176	-0.942025
XM_028886925.1	shisa family member 5 (Shisa5), transcript variant X2, mRNA	0.614338	0.0935204		XM_028862171.1	misshapen like kinase 1 (Mink1), mRNA	-0.751457	-0.526681
XM_028859182.1	ferritin light chain (Ftl), mRNA	0.611225	-0.286084		XM_028854992.1	heterogeneous nuclear ribonucleoprotein H1 (Hnrnph1), transcript variant X3, mRNA	-0.755164	-0.342886
XM_028889695.1	histone H3.3 (LOC114707068), mRNA	0.608627	0.217057		XM_028892545.1	septin 9 (Septin9), transcript variant X5, mRNA	-0.756028	-0.0721552
XM_028860755.1	peroxiredoxin 3 (Prdx3), mRNA	0.604048	0.550269		XM_028879594.1	GTPase, IMAP family member 4 (Gimap4), transcript variant X1, mRNA	-0.765242	-0.670272
XM_028855781.1	cathepsin Z (Ctsz), mRNA	0.603698	1.93658		XM_028890107.1	ribosomal protein S14 (Rps14), mRNA	-0.766971	-0.0341447
XM_028863328.1	H-2 class I histocompatibility antigen, D-37 alpha chain-like (LOC114688820), mRNA	0.602323	0.177212		XM_028893577.1	ribosomal protein S24 (Rps24), transcript variant X2, mRNA	-0.768149	-0.079923
XM_028856245.1	MCL1 apoptosis regulator, BCL2 family member (Mcl1), mRNA	0.599384	0.426515		XM_028854724.1	ribosomal protein SA (Rpsa), mRNA	-0.771108	-0.0841643
XM_028871324.1	MOB kinase activator 1A (Mob1a), mRNA	0.595562	-0.288004		XM_028863591.1	heterogeneous nuclear ribonucleoprotein H-like (LOC114689210), mRNA	-0.772032	-1.28459
XM_028877686.1	protein disulfide isomerase family A member 6 (Pdia6), mRNA	0.595262	1.28406		XM_028858749.1	ribosomal protein L7a (Rpl7a), mRNA	-0.772664	-0.993203
XM_028884900.1	charged multivesicular body protein 2A (Chmp2a), transcript variant X3, mRN	0.59422	0.266946		XM_028876154.1	40S ribosomal protein S4, X isoform-like (LOC114697806), mRNA	-0.777041	1.22991
XM_028882187.1	purinergic receptor P2Y12 (P2ry12), transcript variant X1, mRNA	0.594126	-1.64344		XM_028879127.1	interferon induced protein 44 (Ifi44), mRNA	-0.779466	-1.19965
XM_028893508.1	RAB8A, member RAS oncogene family (Rab8a), mRNA	0.592837	0.28568		XM_028867956.1	eukaryotic translation initiation factor 3 subunit E (Eif3e), mRNA	-0.784669	-0.186923
XM_028853724.1	fermitin family member 3 (Fermt3), transcript variant X3, mRNA	0.592559	0.241052		XM_028879072.1	ETS proto-oncogene 1, transcription factor (Ets1), transcript variant X2, m	-0.787234	-1.27553
XR_003733396.1	uncharacterized LOC114684668 (LOC114684668), ncRNA	0.591737	-0.395247		XM_028868164.1	OTU deubiquitinase with linear linkage specificity like (Otulinl), mRNA	-0.788464	-0.255046
XM_028861017.1	proteasome subunit beta 9 (Psmb9), mRNA	0.590493	0.922686		XM_028879596.1	GTPase, IMAP family member 8 (Gimap8), mRNA	-0.790264	-0.918887
XM_028887657.1	lysosomal protein transmembrane 5 (Laptm5), mRNA	0.588112	1.26768		XM_028859907.1	ribosomal protein S28 (Rps28), mRNA	-0.791679	-0.14748
XM_028885781.1	transmembrane p24 trafficking protein 2 (Tmed2), transcript variant X2, mRN	0.585886	0.675285		XM_028895291.1	ribosomal protein L29 (Rpl29), mRNA	-0.799842	-0.0462339
XM_028881831.1	cystatin-C-like (LOC114701688), mRNA	0.585318	0.567241		XM_028861454.1	eukaryotic translation elongation factor 1 alpha 1 (Eef1a1), mRNA	-0.802934	-0.20136
XM_028859909.1	RAB11B, member RAS oncogene family (Rab11b), mRNA	0.58109	0.123057		XM_028879645.1	GTPase IMAP family member 7-like (LOC114700138), mRNA	-0.804501	-0.897969
XM_028863572.1	G protein-coupled receptor kinase 6 (Grk6), transcript variant X1, mRNA	0.580568	0.0891704		XM_028865359.1	cell cycle progression 1 (Ccpg1), transcript variant X4, mRNA	-0.805861	-0.514813
XM_028854943.1	transmembrane protein 160 (Tmem160), mRNA	0.579511	0.0425968		XM_028856842.1	ribosomal protein L34 (Rpl34), mRNA	-0.806696	-0.0407171
XM_028859954.1	trem-like transcript 1 protein (LOC114685340), mRNA	0.5774	0.263372		XM_028878064.1	high mobility group box 1 (Hmgb1), transcript variant X2, mRNA	-0.808438	0.258131
XM_028878402.1	TSC22 domain family member 1 (Tsc22d1), transcript variant X6, mRNA	0.5761	-0.461058		XM_028879892.1	linker for activation of T cells (Lat), transcript variant X2, mRNA	-0.809336	-1.08173
XM_028871875.1	NADH:ubiquinone oxidoreductase subunit B9 (Ndufb9), mRNA	0.574406	0.774215		XM_028859535.1	mitogen-activated protein kinase kinase kinase kinase 1 (Map4k1), transcript variant X1, mRNA	-0.811681	0.201982
XM_028881483.1	C-type lectin domain family 12 member B (Clec12b), mRNA	0.573543	0.387124		XM_028863695.1	leukocyte immunoglobulin-like receptor subfamily A member 5 (LOC114689378), mRNA	-0.812205	-0.336575
XM_028890426.1	HIG1 hypoxia inducible domain family member 1A (Higd1a), mRNA	0.570763	-0.419145		XM_028867904.1	interleukin 21 receptor (Il21r), mRNA	-0.82273	-0.870989
XM_028853723.1	fermitin family member 3 (Fermt3), transcript variant X2, mRNA	0.567693	-0.2022		XM_028859253.1	coiled-coil domain containing 114 (Ccdc114), mRNA	-0.823943	-0.236854
XM_028877301.1	ATPase Na+/K+ transporting subunit alpha 1 (Atp1a1), mRNA	0.565185	0.513585		XM_028880881.1	ribosomal protein L13 (Rpl13), mRNA	-0.827163	-0.118268
XM_028858474.1	proteasome subunit alpha 3 (Psma3), transcript variant X1, mRNA	0.563989	0.748869		XM_028882234.1	ribosomal protein L9 (Rpl9), mRNA	-0.835878	0.00822956
XM_028884049.1	charged multivesicular body protein 5 (Chmp5), mRNA	0.563382	0.0718274		XM_028892082.1	ribosomal protein S4 X-linked (Rps4x), mRNA	-0.838924	0.0480645
XM_028886633.1	calmodulin 1 (Calm1), mRNA	0.552375	0.489729		XM_028865759.1	ribosomal protein L31 (Rpl31), transcript variant X1, mRNA	-0.839094	-0.16488
XM_028890241.1	sorting nexin 3 (Snx3), mRNA	0.551059	0.693421		XM_028866903.1	ribosomal protein L4 (Rpl4), mRNA	-0.839377	-0.00263585
XM_028868680.1	pleckstrin and Sec7 domain containing 4 (Psd4), mRNA	0.549031	0.294168		XM_028893197.1	ribosomal protein S8 (Rps8), mRNA	-0.840486	-0.128704
XM_028878810.1	tescalcin (Tesc), mRNA	0.54846	-0.74739		XM_028867398.1	ribosomal protein L5 (Rpl5), transcript variant X2, mRNA	-0.843445	0.359007
XM_028857213.1	protein phosphatase 2 catalytic subunit alpha (Ppp2ca), mRNA	0.548149	0.232115		XM_028894598.1	ribosomal protein L27a (Rpl27a), mRNA	-0.843581	0.0961659
XM_028882650.1	formin like 1 (Fmnl1), mRNA	0.547033	0.110211		XM_028871801.1	NADH:ubiquinone oxidoreductase core subunit V1 (Ndufv1), mRNA	-0.846989	0.0272507
XM_028887936.1	lymphotoxin beta (Ltb), transcript variant X2, mRNA	0.545231	-0.23245		XM_028876231.1	prothymosin alpha (Ptma), mRNA	-0.85004	0.292677
XM_028861535.1	protein phosphatase 2 scaffold subunit Aalpha (Ppp2r1a), mRNA	0.544833	0.394392		XM_028859214.1	ribosomal protein L18 (Rpl18), mRNA	-0.852478	0.167178
XM_028865173.1	LIM domain containing 2 (Limd2), transcript variant X1, mRNA	0.537764	0.305444		XM_028856867.1	ribosomal protein L27 (Rpl27), mRNA	-0.857308	-0.0560844
XM_028880703.1	NECAP endocytosis associated 2 (Necap2), transcript variant X1, mRNA	0.537483	-0.241808		XM_028854936.1	NOP53 ribosome biogenesis factor (Nop53), mRNA	-0.859962	-0.333322
XM_028881270.1	lysosomal associated membrane protein 1 (Lamp1), mRNA	0.537025	0.922036		XM_028885113.1	pinin, desmosome associated protein (Pnn), mRNA	-0.862612	-0.826607
XM_028888386.1	TAP binding protein (Tapbp), mRNA	0.534379	0.0895971		XM_028869409.1	ribosomal protein L26 (Rpl26), mRNA	-0.865816	-0.083924
XM_028885687.1	chromosome unknown C16orf54 homolog (CUNH16orf54), transcript variant X2, m	0.533096	1.0235		XM_028873788.1	ribosomal protein S17 (Rps17), mRNA	-0.870895	-0.213642
XM_028887332.1	NADH:ubiquinone oxidoreductase subunit A1 (Ndufa1), mRNA	0.529773	0.144235		XM_028894706.1	mitotic-spindle organizing protein 2-like (LOC114710540), mRNA	-0.875586	0.0294984
XM_028888277.1	interferon alpha-inducible protein 27, mitochondrial-like (LOC114706055), t	0.529655	0.0424933		XM_028862728.1	eukaryotic translation elongation factor 2 (Eef2), mRNA	-0.877522	-0.16903
XM_028863485.1	transmembrane p24 trafficking protein 9 (Tmed9), mRNA	0.52829	1.13199		XM_028871942.1	60S ribosomal protein L17 (LOC114694874), mRNA	-0.878059	0.00559258
XM_028894746.1	clathrin light chain A (Clta), transcript variant X4, mRNA	0.527752	1.16271		XM_028875816.1	ribosomal protein L22 like 1 (Rpl22l1), transcript variant X1, mRNA	-0.878482	2.12881
XM_028855783.1	tubulin beta 1 class VI (Tubb1), mRNA	0.525645	-0.180084		XM_028874009.1	40S ribosomal protein S6 (LOC114696334), mRNA	-0.881398	-0.0659546
XM_028861013.1	bromodomain containing 2 (Brd2), transcript variant X2, mRNA	0.525282	-0.0109771		XM_028868992.1	family with sequence similarity 117 member A (Fam117a), mRNA	-0.882096	0.05762
XM_028856434.1	prostaglandin reductase 1 (Ptgr1), mRNA	0.519384	-0.242176		XM_028858575.1	cold inducible RNA binding protein (Cirbp), mRNA	-0.882473	-0.319075
XM_028894964.1	cathepsin C (Ctsc), transcript variant X1, mRNA	0.5165	1.50037		XM_028891549.1	ribosomal protein S27a (Rps27a), mRNA	-0.883808	-0.047364
XM_028883986.1	valosin containing protein (Vcp), transcript variant X1, mRNA	0.516201	0.521196		XM_028868981.1	protein phosphatase 1 regulatory subunit 9B (Ppp1r9b), mRNA	-0.884265	-0.261706
XM_028855254.1	cytochrome c oxidase subunit 6B1 (LOC114681644), mRNA	0.515534	0.418581		XM_028865190.1	intercellular adhesion molecule 2 (Icam2), mRNA	-0.890321	-0.100317
XM_028893783.1	RNA binding motif protein 38 (Rbm38), mRNA	0.515488	0.288779		XM_028887334.1	ribosomal protein L39 (Rpl39), mRNA	-0.891533	0.0234365
XM_028858199.1	integrin linked kinase (Ilk), mRNA	0.515375	0.150061		XM_028867140.1	acidic nuclear phosphoprotein 32 family member A (Anp32a), transcript variant X2, mRNA	-0.892404	-0.15759
XM_028884491.1	tyrosine 3-monooxygenase/tryptophan 5-monooxygenase activation protein zeta (Ywhaz)	0.511914	0.403152		XM_028874506.1	eukaryotic translation initiation factor 4B (Eif4b), mRNA	-0.893938	-0.387909
XM_028878073.1	mesenteric estrogen dependent adipogenesis (Medag), mRNA	0.506254	-1.11301		XM_028866355.1	sorting nexin 1 (Snx1), mRNA	-0.895763	-0.346816
XM_028855626.1	ribophorin II (Rpn2), transcript variant X3, mRNA	0.505907	0.685863		XM_028863998.1	ribosomal protein L32 (Rpl32), mRNA	-0.897238	-0.0175275
XM_028873067.1	GLI pathogenesis related 1 (Glipr1), mRNA	0.504963	1.20571		XM_028879128.1	interferon induced protein 44 like (Ifi44l), mRNA	-0.899492	-1.16649
XM_028861049.1	H-2 class I histocompatibility antigen, Q10 alpha chain-like (LOC114686366), transcript variant X16, mRNA	0.503526	-0.0266298		XM_028857939.1	eukaryotic translation elongation factor 1 gamma (Eef1g), mRNA	-0.907929	-0.531959
XM_028883807.1	heat shock protein 90 alpha family class A member 1 (Hsp90aa1), mRNA	0.502569	0.245992		XM_028884576.1	ribosomal protein S13 (Rps13), mRNA	-0.908694	-0.241222
XM_028867833.1	cytochrome b-c1 complex subunit 2, mitochondrial (LOC114692176), mRNA	0.500243	0.323338		XM_028884902.1	ribosomal protein S5 (Rps5), mRNA	-0.909113	0.106993
XM_028883549.1	thymosin beta 4 X-linked (Tmsb4x), mRNA	0.498463	0.215343		XM_028888388.1	ribosomal protein S18 (Rps18), mRNA	-0.912096	-0.133679
XM_028856755.1	parvin gamma (Parvg), mRNA	0.49758	0.0334862		XM_028855663.1	ribosomal protein L6 (Rpl6), mRNA	-0.913092	0.00277933
XM_028867707.1	guanosine monophosphate reductase (Gmpr), mRNA	0.497325	-0.521134		XM_028888762.1	receptor for activated C kinase 1 (Rack1), mRNA	-0.916299	-0.0698084
XM_028881399.1	tubulin beta 2A class IIa (Tubb2a), mRNA	0.496428	0.24309		XM_028890844.1	ribosomal protein S27 (Rps27), mRNA	-0.919806	-0.171845
XM_028878239.1	SPT4 homolog, DSIF elongation factor subunit (Supt4h1), mRNA	0.494413	0.531798		XM_028875430.1	ribosomal protein L11 (Rpl11), mRNA	-0.920113	-0.0512654
XM_028876053.1	histone H3.3-like (LOC114697740), mRNA	0.493516	0.240003		XM_028885333.1	ribosomal protein S21 (Rps21), mRNA	-0.922327	-0.239576
XM_028878715.1	small EDRK-rich factor 2 (Serf2), transcript variant X2, mRNA	0.493032	-0.0888049		XM_028887783.1	RB binding protein 7, chromatin remodeling factor (Rbbp7), mRNA	-0.922642	-0.406724
XM_028855189.1	vesicle associated membrane protein 8 (Vamp8), mRNA	0.492872	0.134129		XM_028866372.1	ribosomal protein S25 (Rps25), mRNA	-0.923106	-0.0424148
XM_028891463.1	aurora kinase A interacting protein 1 (Aurkaip1), mRNA	0.490878	0.530036		XM_028863215.1	60S ribosomal protein L35a (LOC114688674), mRNA	-0.92751	0.111327
XM_028856557.1	protein kinase AMP-activated non-catalytic subunit beta 1 (Prkab1), mRNA	0.490692	-0.037581		XM_028879581.1	GTPase IMAP family member 1-like (LOC114700095), transcript variant X1, mRN	-0.929508	-1.16052
XM_028861732.1	H-2 class I histocompatibility antigen, D-37 alpha chain-like (LOC114687019), mRNA	0.48903	0.553824		XR_003735494.1	40S ribosomal protein S19 pseudogene (LOC114699272), misc_RNA	-0.930153	-0.0346941
XM_028859357.1	epsin 1 (Epn1), transcript variant X2, mRNA	0.487435	-0.898744		XM_028876589.1	small nuclear ribonucleoprotein polypeptide E (Snrpe), mRNA	-0.937376	-0.250519
XM_028853566.1	actin gamma 1 (Actg1), mRNA	0.486787	0.841512		XM_028854008.1	small nuclear ribonucleoprotein polypeptide G (Snrpg), mRNA	-0.940926	0.196395
XM_028869630.1	RAP1B, member of RAS oncogene family (Rap1b), mRNA	0.485037	0.33856		XM_028869108.1	ribosomal protein L23 (Rpl23), mRNA	-0.94406	-0.0969193
XM_028884898.1	charged multivesicular body protein 2A (Chmp2a), transcript variant X1, mRN	0.484221	-0.123049		XM_028861747.1	60S ribosomal protein L7a (LOC114687032), mRNA	-0.945634	0.753078
XM_028856446.1	polypyrimidine tract binding protein 3 (Ptbp3), transcript variant X1, mRNA	0.479432	-0.410126		XM_028878028.1	ribosomal protein L21 (Rpl21), mRNA	-0.945905	-0.041028
XM_028855191.1	vesicle associated membrane protein 5 (Vamp5), mRNA	0.478366	0.0767167		XM_028889523.1	C-C motif chemokine receptor 7 (Ccr7), mRNA	-0.946532	-0.73741
XM_028868279.1	gamma-glutamylamine cyclotransferase (Ggact), transcript variant X1, mRNA	0.474541	0.0595725		XM_028854714.1	ribosomal protein L14 (Rpl14), mRNA	-0.94733	-0.160458
XM_028857532.1	histone H2A.Z (LOC114683296), mRNA	0.474125	0.822158		XM_028858704.1	ribosomal protein S3A (Rps3a), mRNA	-0.951557	-0.154928
XM_028866102.1	short transmembrane mitochondrial protein 1 (Stmp1), mRNA	0.472925	-0.92841		XM_028883079.1	ribosomal protein L22 (Rpl22), transcript variant X1, mRNA	-0.952067	-0.553814
XM_028878995.1	CD82 molecule (Cd82), mRNA	0.472699	-0.478221		XM_028889552.1	ribosomal protein L19 (Rpl19), mRNA	-0.953419	0.0913199
XM_028893767.1	cytochrome b-c1 complex subunit 7 (LOC114709796), mRNA	0.470756	-0.0785423		XM_028861697.1	tubulin beta class I (Tubb), mRNA	-0.955825	-0.19765
XM_028861730.1	H-2 class I histocompatibility antigen, Q10 alpha chain-like (LOC114687018), transcript variant X2, mRNA	0.470541	0.168301		XM_028871173.1	ribosomal protein L3 (Rpl3), mRNA	-0.957415	0.159648
XM_028861032.1	H-2 class I histocompatibility antigen, Q10 alpha chain-like (LOC114686366), transcript variant X1, mRNA	0.470231	0.322507		XM_028861900.1	ribosomal protein S11 (Rps11), mRNA	-0.975197	-0.201537
XM_028871763.1	capping actin protein of muscle Z-line subunit alpha 2 (Capza2), mRNA	0.469225	0.520645		XM_028876015.1	transmembrane protein 71 (Tmem71), mRNA	-0.977328	-0.452964
XM_028862563.1	H-2 class I histocompatibility antigen, Q10 alpha chain-like (LOC114687936), mRNA	0.46904	0.280095		XM_028877501.1	ribosomal protein S3 (Rps3), mRNA	-0.978749	-0.14847
XM_028856832.1	beclin 1 (Becn1), transcript variant X2, mRNA	0.467407	-0.495433		XM_028867397.1	ribosomal protein L5 (Rpl5), transcript variant X1, mRNA	-0.981816	-0.200226
XR_003734151.1	uncharacterized LOC114690910 (LOC114690910), ncRNA	0.465827	0.21376		XM_028855499.1	ribosomal protein S26 (Rps26), mRNA	-0.988654	-0.0451865
XM_028888380.1	prefoldin subunit 6 (Pfdn6), mRNA	0.464365	0.0350545		XM_028860607.1	SEC11 homolog C, signal peptidase complex subunit (Sec11c), transcript variant X1, mRNA	-0.989172	-0.0238598
XM_028861176.1	MAPK interacting serine/threonine kinase 2 (Mknk2), transcript variant X2, mRNA	0.463414	-0.087129		XM_028884342.1	membrane spanning 4-domains A1 (Ms4a1), mRNA	-0.989696	-0.63901
XM_028875919.1	DEAD-box helicase 3 X-linked (Ddx3x), transcript variant X3, mRNA	0.462347	-0.281883		XM_028861811.1	immunoglobulin lambda-1 light chain-like (LOC114687106), mRNA	-0.991648	-0.760568
XM_028889382.1	PDZ and LIM domain 1 (Pdlim1), mRNA	0.462223	-0.632182		XM_028884463.1	ribosomal protein L30 (Rpl30), transcript variant X2, mRNA	-0.998877	-0.31829
XM_028860653.1	DNA polymerase delta 4, accessory subunit (Pold4), mRNA	0.461705	0.245753		XM_028867782.1	ribosomal protein S15a (Rps15a), mRNA	-1.00029	0.0296394
XM_028885491.1	mitogen-activated protein kinase 3 (Mapk3), mRNA	0.461347	0.468123		XM_028879589.1	GTPase IMAP family member 6-like (LOC114700097), mRNA	-1.00115	-1.31201
XM_028859477.1	neurogranin (Nrgn), mRNA	0.458039	-0.0785575		XM_028875039.1	60S ribosomal protein L36a-like (LOC114697018), mRNA	-1.00671	0.0930427
XM_028864376.1	cellular repressor of E1A stimulated genes 1 (Creg1), transcript variant X1, mRNA	0.45746	0.536741		XM_028879593.1	GTPase, IMAP family member 6 (Gimap6), mRNA	-1.01511	-1.94772
XM_028887799.1	voltage dependent anion channel 3 (Vdac3), transcript variant X2, mRNA	0.455802	-0.322181		XM_028859132.1	ribosomal protein S16 (Rps16), mRNA	-1.01715	-0.0915151
XM_028875283.1	mitochondrial contact site and cristae organizing system subunit 10 (Micos10), mRNA	0.454528	0.736058		XM_028895082.1	interleukin 7 receptor (Il7r), mRNA	-1.01781	-0.884487
XM_028880766.1	growth arrest and DNA damage inducible alpha (Gadd45a), mRNA	0.452682	0.81926		XM_028883169.1	ADAM like decysin 1 (Adamdec1), mRNA	-1.03242	1.23276
XM_028855285.1	calpain small subunit 1 (Capns1), mRNA	0.450766	-0.211702		XM_028885692.1	apoptosis-associated speck-like protein containing a CARD (LOC114704433), t	-1.04562	-0.225958
XM_028869723.1	proteasome subunit alpha 6 (Psma6), mRNA	0.45032	0.738952		XM_028885545.1	PAXIP1 associated glutamate rich protein 1 (Pagr1), mRNA	-1.05218	0.0657042
XM_028893074.1	zinc finger AN1-type containing 2B (Zfand2b), mRNA	0.450162	0.00960019		XM_028854941.1	selenoprotein W (Selenow), mRNA	-1.06292	0.20412
XM_028866047.1	tropomyosin 1 (Tpm1), transcript variant X2, mRNA	0.446649	0.860141		XM_028873742.1	LBH regulator of WNT signaling pathway (Lbh), mRNA	-1.06447	-1.1134
XR_003733047.1	5S ribosomal RNA (LOC114682481), rRNA	0.444344	0.940219		XM_028894173.1	selenoprotein H (Selenoh), mRNA	-1.06451	0.145811
XM_028876619.1	adiponectin receptor 1 (Adipor1), transcript variant X1, mRNA	0.442904	0.509384		XM_028854718.1	nucleoporin 210 (Nup210), mRNA	-1.06482	-0.649086
XM_028891951.1	tubulin alpha-1A chain-like (LOC114708577), mRNA	0.442469	0.420643		XM_028863729.1	NACHT, LRR and PYD domains-containing protein 1a-like (LOC114689447), mRNA	-1.06489	-0.794064
XM_028891197.1	GDP dissociation inhibitor 2 (Gdi2), mRNA	0.441448	0.544437		XM_028884031.1	DDB1 and CUL4 associated factor 12 (Dcaf12), mRNA	-1.08933	0.691521
XM_028888920.1	dynein light chain roadblock-type 1 (Dynlrb1), mRNA	0.439318	0.206071		XM_028858994.1	calpain 2 (Capn2), mRNA	-1.10004	-0.330094
XM_028866402.1	archain 1 (Arcn1), mRNA	0.438705	0.0852467		XM_028858466.1	phosphatidylinositol-4,5-bisphosphate 3-kinase catalytic subunit delta (Pik3cd), mRNA	-1.10332	-0.729498
XM_028862558.1	H-2 class I histocompatibility antigen, Q10 alpha chain-like (LOC114687933), transcript variant X5, mRNA	0.437112	1.14185		XM_028875823.1	switching B cell complex subunit SWAP70 (Swap70), mRNA	-1.11172	-0.237804
XM_028856538.1	coagulation factor XIII A chain-like (LOC114682592), mRNA	0.436811	-0.343969		XM_028888381.1	ribosomal protein L10a (Rpl10a), mRNA	-1.11387	-0.096892
XM_028871253.1	NADH:ubiquinone oxidoreductase subunit A6 (Ndufa6), mRNA	0.43516	0.00936092		XM_028861878.1	ribosomal protein L13a (Rpl13a), mRNA	-1.12614	-0.16335
XM_028854998.1	sequestosome 1 (Sqstm1), mRNA	0.433712	0.238026		XM_028855797.1	guanine nucleotide-binding protein G(s) subunit alpha isoforms short (LOC114682029), transcript variant X6, mRNA	-1.14856	1.12617
XM_028888094.1	signal recognition particle 14 (Srp14), mRNA	0.427701	0.568674		XM_028885560.1	septin 1 (Septin1), transcript variant X4, mRNA	-1.15574	-0.348324
XM_028876655.1	troponin T2, cardiac type (Tnnt2), mRNA	0.425448	0.170182		XM_028860649.1	protein tyrosine phosphatase receptor type C associated protein (Ptprcap), mRNA	-1.17949	-0.279819
XM_028857334.1	CDGSH iron sulfur domain 2 (Cisd2), mRNA	0.420763	-0.0190285		XM_028880033.1	annexin A6 (Anxa6), mRNA	-1.19755	-0.382256
XM_028888172.1	ATP synthase inhibitory factor subunit 1 (Atp5if1), mRNA	0.418525	0.143136		XM_028861500.1	CD79a molecule (Cd79a), mRNA	-1.19957	-0.507437
XR_003735476.1	uncharacterized LOC114699149 (LOC114699149), ncRNA	0.418235	-0.69107		XM_028878598.1	cell division cycle 25B (Cdc25b), mRNA	-1.20985	-0.99958
XM_028890144.1	joining chain of multimeric IgA and IgM (Jchain), mRNA	0.418113	-1.33321		XM_028877269.1	CD2 molecule (Cd2), mRNA	-1.21146	-0.88553
XM_028872417.1	ubiquitin like 5 (Ubl5), transcript variant X2, mRNA	0.417561	0.661264		XM_028864239.1	cytoplasmic FMR1 interacting protein 2 (Cyfip2), transcript variant X1, mRNA	-1.21831	-0.923849
XM_028868860.1	interleukin 36 beta (Il36b), mRNA	0.417386	-0.81609		XM_028862784.1	TLE family member 5, transcriptional modulator (Tle5), transcript variant X1, mRNA	-1.22953	-0.272398
XM_028855606.1	myosin light chain 9 (Myl9), transcript variant X2, mRNA	0.417281	-0.35462		XM_028856303.1	sphingosine-1-phosphate receptor 1 (S1pr1), mRNA	-1.23248	-0.771356
XM_028888233.1	interferon alpha-inducible protein 27-like protein 1 (LOC114706033), mRNA	0.415457	0.522785		XM_028875051.1	adducin 3 (Add3), transcript variant X1, mRNA	-1.24181	-0.804266
XM_028855813.1	adenylate kinase 2 (Ak2), transcript variant X1, mRNA	0.414574	-1.57445		XM_028885764.1	hydrogen voltage gated channel 1 (Hvcn1), mRNA	-1.24475	-0.627872
XM_028855814.1	adenylate kinase 2 (Ak2), transcript variant X2, mRNA	0.413841	-2.28433		XM_028879592.1	GTPase IMAP family member 7-like (LOC114700099), mRNA	-1.29112	-2.02451
XM_028888901.1	charged multivesicular body protein 4B (Chmp4b), mRNA	0.410771	-0.140775		XM_028862726.1	immunoglobulin lambda-1 light chain-like (LOC114688112), mRNA	-1.30646	-0.0591837
XM_028870889.1	CD81 molecule (Cd81), mRNA	0.409836	0.799565		XM_028887940.1	H-2 class II histocompatibility antigen, A-K alpha chain (LOC114705822), tr	-1.31953	0.750293
XM_028886975.1	ubiquitin specific peptidase 4 (Usp4), mRNA	0.408764	0.153335		XM_028874486.1	integrin subunit beta 7 (Itgb7), mRNA	-1.32303	-0.614948
XM_028857243.1	ubiquitin conjugating enzyme E2 B (Ube2b), mRNA	0.407894	0.819605		XM_028869029.1	src kinase associated phosphoprotein 1 (Skap1), mRNA	-1.3308	-0.811678
XM_028873756.1	yippee like 5 (Ypel5), transcript variant X1, mRNA	0.407756	0.15385		XM_028857459.1	B cell scaffold protein with ankyrin repeats 1 (Bank1), mRNA	-1.34539	-0.871514
XM_028862787.1	sphingosine-1-phosphate receptor 4 (S1pr4), mRNA	0.407207	-0.117607		XM_028855951.1	niban apoptosis regulator 3 (Niban3), mRNA	-1.38841	-0.454225
XM_028889855.1	protein tyrosine phosphatase receptor type C (Ptprc), mRNA	0.406547	-0.263722		XM_028855469.1	diacylglycerol kinase alpha (Dgka), transcript variant X1, mRNA	-1.3973	-1.25983
XM_028885489.1	coronin 1A (Coro1a), transcript variant X1, mRNA	0.403429	0.0834741		XM_028855470.1	diacylglycerol kinase alpha (Dgka), transcript variant X2, mRNA	-1.41386	-0.808108
XM_028874078.1	myosin regulatory light polypeptide 9 (LOC114696416), transcript variant X2, mRNA	0.402538	0.589391		XM_028866557.1	CD3e molecule (Cd3e), mRNA	-1.41737	-1.00763
XM_028874519.1	oligosaccharyltransferase complex subunit 4, non-catalytic (Ost4), transcript variant X1, mRNA	0.402065	-0.46603		XM_028890086.1	CD74 molecule (Cd74), transcript variant X1, mRNA	-1.43507	0.232013
XM_028892994.1	CKLF like MARVEL transmembrane domain containing 7 (Cmtm7), mRNA	0.40183	0.286386		XM_028872539.1	acid phosphatase 5, tartrate resistant (Acp5), transcript variant X3, mRNA	-1.43958	-1.44503
XM_028890834.1	protein S100-A4 (LOC114707922), mRNA	0.401616	1.93273		XM_028872901.1	stannin (Snn), mRNA	-1.47803	-0.621072
XM_028868771.1	endothelial differentiation related factor 1 (Edf1), mRNA	0.400614	-0.0491454		XM_028893335.1	neuronal vesicle trafficking associated 2 (Nsg2), mRNA	-1.4902	-0.550271
XM_028861226.1	SH3 domain containing GRB2 like, endophilin B1 (Sh3glb1), transcript variant X3, mRNA	0.398179	0.277678		XM_028869325.1	chromodomain helicase DNA binding protein 3 (Chd3), mRNA	-1.49349	-0.847501
XM_028854913.1	calmodulin 3 (Calm3), mRNA	0.396574	-0.262753		XM_028880970.1	actin binding LIM protein 1 (Ablim1), transcript variant X16, mRNA	-1.49978	-0.647187
XM_028874073.1	myosin regulatory light chain 12B (LOC114696413), mRNA	0.395545	0.163955		XM_028887662.1	LCK proto-oncogene, Src family tyrosine kinase (Lck), mRNA	-1.52795	-0.719294
XM_028868423.1	serine incorporator 3 (Serinc3), mRNA	0.395081	0.0356533		XM_028864375.1	CD247 molecule (Cd247), mRNA	-1.53053	-0.967048
XM_028880781.1	coactosin like F-actin binding protein 1 (Cotl1), mRNA	0.391621	0.703576		XM_028868389.1	phospholipase C gamma 1 (Plcg1), mRNA	-1.53181	-1.12807
XR_003734526.1	uncharacterized LOC114693285 (LOC114693285), ncRNA	0.388211	-0.0185156		XM_028876399.1	uncharacterized LOC114697972 (LOC114697972), mRNA	-1.53564	-0.93352
XM_028890334.1	ATP synthase membrane subunit f (Atp5mf), mRNA	0.387057	0.261447		XM_028890087.1	CD74 molecule (Cd74), transcript variant X2, mRNA	-1.54118	0.286786
XM_028882581.1	coagulation factor XIII A chain-like (LOC114702221), mRNA	0.386823	-0.364965		XM_028856225.1	60S ribosomal protein L23-like (LOC114682374), mRNA	-1.54123	0.465934
XM_028869999.1	coxsackievirus and adenovirus receptor homolog (LOC114693581), mRNA	0.385522	0.737218		XM_028855288.1	B-cell receptor CD22-like (LOC114681663), mRNA	-1.56042	-0.571329
XM_028876620.1	adiponectin receptor 1 (Adipor1), transcript variant X2, mRNA	0.379221	0.841112		XM_028892340.1	CD27 molecule (Cd27), mRNA	-1.5914	-1.01639
XM_028889938.1	RAP1A, member of RAS oncogene family (Rap1a), mRNA	0.377722	0.00741248		XM_028887934.1	H-2 class II histocompatibility antigen, I-E beta chain-like (LOC114705818)	-1.59473	0.552118
XM_028864058.1	heterogeneous nuclear ribonucleoprotein F (Hnrnpf), transcript variant X1, mRNA	0.377445	0.188889		XM_028879590.1	GTPase IMAP family member 7-like (LOC114700098), transcript variant X1, mRN	-1.61258	-3.5589
XR_003733828.1	uncharacterized LOC114688977 (LOC114688977), ncRNA	0.375918	-1.5478		XM_028861331.1	B-lymphocyte antigen CD19-like (LOC114686676), mRNA	-1.63633	-0.647412
XM_028875821.1	eukaryotic translation initiation factor 4 gamma 2 (Eif4g2), mRNA	0.375406	0.107562		XM_028857667.1	Fc receptor-like protein 1 (LOC114683366), transcript variant X1, mRNA	-1.64111	-1.18577
XR_003735045.1	uncharacterized LOC114696652 (LOC114696652), ncRNA	0.374947	-1.26382		XM_028874905.1	Fc fragment of IgM receptor (Fcmr), mRNA	-1.65234	-1.05315
XM_028882602.1	solute carrier family 25 member 39 (Slc25a39), transcript variant X1, mRNA	0.374434	-0.139974		XM_028856533.1	lymphocyte antigen 86 (Ly86), transcript variant X1, mRNA	-1.66993	-0.37296
XR_003733829.1	uncharacterized LOC114688978 (LOC114688978), ncRNA	0.373999	-1.55413		XM_028863530.1	rano class II histocompatibility antigen, B-1 beta chain-like (LOC114689124), mRNA	-1.70708	-0.20647
XR_003735752.1	5S ribosomal RNA (LOC114701005), rRNA	0.370734	0.773499		XR_003735908.1	uncharacterized LOC114701976 (LOC114701976), ncRNA	-1.71087	-1.41018
XR_003735525.1	probable ATP-dependent RNA helicase DDX5 pseudogene (LOC114699416), misc_RN	0.370076	-0.527881		XM_028863726.1	NACHT, LRR and PYD domains-containing protein 1-like (LOC114689440), partial mRNA	-1.75391	-1.40832
XM_028855661.1	SH2B adaptor protein 3 (Sh2b3), mRNA	0.369893	0.115713		XM_028887939.1	H-2 class II histocompatibility antigen, A-K alpha chain (LOC114705822), tr	-1.76137	0.278483
XM_028854101.1	thioredoxin interacting protein (Txnip), mRNA	0.369456	-1.0534		XM_028887956.1	H-2 class II histocompatibility antigen, A beta chain-like (LOC114705843),	-1.76603	0.387047
XM_028891430.1	protein kinase C theta (Prkcq), transcript variant X2, mRNA	0.368925	-0.856637		XM_028875068.1	programmed cell death 4 (Pdcd4), transcript variant X1, mRNA	-1.78305	-0.858499
XM_028870869.1	tetraspanin 32 (Tspan32), transcript variant X2, mRNA	0.368559	0.214034		XM_028865312.1	CD79b molecule (Cd79b), mRNA	-1.78367	-0.473251
XM_028888793.1	nardilysin convertase (Nrdc), mRNA	0.368089	-0.227915		XM_028887941.1	H-2 class II histocompatibility antigen, A-F alpha chain (LOC114705823), mR	-1.78515	0.238141
XM_028878045.1	proteasome maturation protein (Pomp), mRNA	0.368062	0.715267		XM_028857340.1	Rho/Rac guanine nucleotide exchange factor 18 (Arhgef18), transcript variant X1, mRNA	-1.82608	-0.948953
XM_028861050.1	H-2 class I histocompatibility antigen, Q10 alpha chain-like (LOC114686366), transcript variant X17, mRNA	0.367718	0.113004		XM_028892353.1	CD4 molecule (Cd4), mRNA	-1.8268	-1.06835
XM_028880258.1	histone H2B type 1 (LOC114700585), mRNA	0.367121	-0.485482		XM_028884237.1	CD6 molecule (Cd6), mRNA	-1.82986	-0.654373
XM_028854784.1	cytochrome c oxidase subunit 6A1, mitochondrial (LOC114681332), mRNA	0.366028	0.585843		XM_028873346.1	forkhead box O1 (Foxo1), mRNA	-1.84307	-1.37859
XM_028893521.1	family with sequence similarity 32 member A (Fam32a), mRNA	0.365175	-0.205361		XM_028861027.1	class II histocompatibility antigen, M beta 1 chain (LOC114686362), mRNA	-1.94151	0.967727
XM_028855414.1	myosin light chain 6 (Myl6), transcript variant X1, mRNA	0.363755	0.557414		XM_028888056.1	H-2 class II histocompatibility antigen, E-K alpha chain (LOC114705896), mR	-1.94243	0.454249
XM_028871233.1	desumoylating isopeptidase 1 (Desi1), mRNA	0.362896	0.0170336		XM_028872537.1	acid phosphatase 5, tartrate resistant (Acp5), transcript variant X1, mRNA	-1.95839	-2.00342
XM_028861903.1	protein phosphatase 2 regulatory subunit B'alpha (Ppp2r5a), mRNA	0.362878	0.0164378		XM_028866553.1	CD3g molecule (Cd3g), transcript variant X1, mRNA	-2.02652	-1.23521
XM_028876468.1	Kell metallo-endopeptidase (Kell blood group) (Kel), mRNA	0.360931	0.252981		XM_028861026.1	HLA class II histocompatibility antigen, DO alpha chain (LOC114686361), mRNA	-2.11615	-0.0764189
					XM_028866556.1	CD3d molecule (Cd3d), mRNA	-2.13464	-0.903036
					XM_028857121.1	GRB2-related adapter protein-like (LOC114682967), mRNA	-2.15703	-1.12109
					XM_028884079.1	signaling threshold regulating transmembrane adaptor 1 (Sit1), mRNA	-2.21227	-1.47716
					XM_028861028.1	class II histocompatibility antigen, M alpha chain (LOC114686363), transcript variant X1, mRNA	-2.34028	1.24962
					XM_028863532.1	HLA class II histocompatibility antigen, DO beta chain (LOC114689125), mRNA	-2.64994	-0.667857
					XM_028866554.1	CD3g molecule (Cd3g), transcript variant X2, mRNA	-2.95147	-1.36808
					XM_028857356.1	Fc fragment of IgE receptor II (Fcer2), mRNA	-3.39508	-0.534453
